# Supplementary material for: Practical Tools to Implement Massive Parallel Pyrosequencing of PCR Products in Next Generation Molecular Diagnostics
Source: PLoS One. 2011 Sep 30;6(9):e25531. doi: 10.1371/journal.pone.0025531 (PMC3184136; doi:10.1371/journal.pone.0025531)
Supplement: Tool S2 — Allele frequency analysis. (XLSX) [file pone.0025531.s002.xlsx]

## Sheet: Spread correction factor
coverage / SAC
	1	#DIV/0!	#DIV/0!		Guidelines
	2	#DIV/0!	#DIV/0!		1) paste coverage per SAC data at top of green area on the left
	3	#DIV/0!	#DIV/0!
	4	#DIV/0!	#DIV/0!		2) sort coverage data ascending
	5	#DIV/0!	#DIV/0!		3) define the percentage of SAC that must meet minimum coverage requirements (green box below)
	6	#DIV/0!	#DIV/0!
	7	#DIV/0!	#DIV/0!
	8	#DIV/0!	#DIV/0!
	9	#DIV/0!	#DIV/0!		4) Results are indicated in bold
	10	#DIV/0!	#DIV/0!
	11	#DIV/0!	#DIV/0!		# SAC:	0
	12	#DIV/0!	#DIV/0!		average coverage:	#DIV/0!
	13	#DIV/0!	#DIV/0!		# SAC with no coverage:	0
	14	#DIV/0!	#DIV/0!
	15	#DIV/0!	#DIV/0!		F at %:	90
	16	#DIV/0!	#DIV/0!
	17	#DIV/0!	#DIV/0!		F90:	#N/A
	18	#DIV/0!	#DIV/0!
	19	#DIV/0!	#DIV/0!
	20	#DIV/0!	#DIV/0!
	21	#DIV/0!	#DIV/0!
	22	#DIV/0!	#DIV/0!
	23	#DIV/0!	#DIV/0!
	24	#DIV/0!	#DIV/0!
	25	#DIV/0!	#DIV/0!
	26	#DIV/0!	#DIV/0!
	27	#DIV/0!	#DIV/0!
	28	#DIV/0!	#DIV/0!
	29	#DIV/0!	#DIV/0!
	30	#DIV/0!	#DIV/0!
	31	#DIV/0!	#DIV/0!
	32	#DIV/0!	#DIV/0!
	33	#DIV/0!	#DIV/0!
	34	#DIV/0!	#DIV/0!
	35	#DIV/0!	#DIV/0!
	36	#DIV/0!	#DIV/0!
	37	#DIV/0!	#DIV/0!
	38	#DIV/0!	#DIV/0!
	39	#DIV/0!	#DIV/0!
	40	#DIV/0!	#DIV/0!
	41	#DIV/0!	#DIV/0!
	42	#DIV/0!	#DIV/0!
	43	#DIV/0!	#DIV/0!
	44	#DIV/0!	#DIV/0!
	45	#DIV/0!	#DIV/0!
	46	#DIV/0!	#DIV/0!
	47	#DIV/0!	#DIV/0!
	48	#DIV/0!	#DIV/0!
	49	#DIV/0!	#DIV/0!
	50	#DIV/0!	#DIV/0!
	51	#DIV/0!	#DIV/0!
	52	#DIV/0!	#DIV/0!
	53	#DIV/0!	#DIV/0!
	54	#DIV/0!	#DIV/0!
	55	#DIV/0!	#DIV/0!
	56	#DIV/0!	#DIV/0!
	57	#DIV/0!	#DIV/0!
	58	#DIV/0!	#DIV/0!
	59	#DIV/0!	#DIV/0!
	60	#DIV/0!	#DIV/0!
	61	#DIV/0!	#DIV/0!
	62	#DIV/0!	#DIV/0!
	63	#DIV/0!	#DIV/0!
	64	#DIV/0!	#DIV/0!
	65	#DIV/0!	#DIV/0!
	66	#DIV/0!	#DIV/0!
	67	#DIV/0!	#DIV/0!
	68	#DIV/0!	#DIV/0!
	69	#DIV/0!	#DIV/0!
	70	#DIV/0!	#DIV/0!
	71	#DIV/0!	#DIV/0!
	72	#DIV/0!	#DIV/0!
	73	#DIV/0!	#DIV/0!
	74	#DIV/0!	#DIV/0!
	75	#DIV/0!	#DIV/0!
	76	#DIV/0!	#DIV/0!
	77	#DIV/0!	#DIV/0!
	78	#DIV/0!	#DIV/0!
	79	#DIV/0!	#DIV/0!
	80	#DIV/0!	#DIV/0!
	81	#DIV/0!	#DIV/0!
	82	#DIV/0!	#DIV/0!
	83	#DIV/0!	#DIV/0!
	84	#DIV/0!	#DIV/0!
	85	#DIV/0!	#DIV/0!
	86	#DIV/0!	#DIV/0!
	87	#DIV/0!	#DIV/0!
	88	#DIV/0!	#DIV/0!
	89	#DIV/0!	#DIV/0!
	90	#DIV/0!	#DIV/0!
	91	#DIV/0!	#DIV/0!
	92	#DIV/0!	#DIV/0!
	93	#DIV/0!	#DIV/0!
	94	#DIV/0!	#DIV/0!
	95	#DIV/0!	#DIV/0!
	96	#DIV/0!	#DIV/0!
	97	#DIV/0!	#DIV/0!
	98	#DIV/0!	#DIV/0!
	99	#DIV/0!	#DIV/0!
	100	#DIV/0!	#DIV/0!
	101	#DIV/0!	#DIV/0!
	102	#DIV/0!	#DIV/0!
	103	#DIV/0!	#DIV/0!
	104	#DIV/0!	#DIV/0!
	105	#DIV/0!	#DIV/0!
	106	#DIV/0!	#DIV/0!
	107	#DIV/0!	#DIV/0!
	108	#DIV/0!	#DIV/0!
	109	#DIV/0!	#DIV/0!
	110	#DIV/0!	#DIV/0!
	111	#DIV/0!	#DIV/0!
	112	#DIV/0!	#DIV/0!
	113	#DIV/0!	#DIV/0!
	114	#DIV/0!	#DIV/0!
	115	#DIV/0!	#DIV/0!
	116	#DIV/0!	#DIV/0!
	117	#DIV/0!	#DIV/0!
	118	#DIV/0!	#DIV/0!
	119	#DIV/0!	#DIV/0!
	120	#DIV/0!	#DIV/0!
	121	#DIV/0!	#DIV/0!
	122	#DIV/0!	#DIV/0!
	123	#DIV/0!	#DIV/0!
	124	#DIV/0!	#DIV/0!
	125	#DIV/0!	#DIV/0!
	126	#DIV/0!	#DIV/0!
	127	#DIV/0!	#DIV/0!
	128	#DIV/0!	#DIV/0!
	129	#DIV/0!	#DIV/0!
	130	#DIV/0!	#DIV/0!
	131	#DIV/0!	#DIV/0!
	132	#DIV/0!	#DIV/0!
	133	#DIV/0!	#DIV/0!
	134	#DIV/0!	#DIV/0!
	135	#DIV/0!	#DIV/0!
	136	#DIV/0!	#DIV/0!
	137	#DIV/0!	#DIV/0!
	138	#DIV/0!	#DIV/0!
	139	#DIV/0!	#DIV/0!
	140	#DIV/0!	#DIV/0!
	141	#DIV/0!	#DIV/0!
	142	#DIV/0!	#DIV/0!
	143	#DIV/0!	#DIV/0!
	144	#DIV/0!	#DIV/0!
	145	#DIV/0!	#DIV/0!
	146	#DIV/0!	#DIV/0!
	147	#DIV/0!	#DIV/0!
	148	#DIV/0!	#DIV/0!
	149	#DIV/0!	#DIV/0!
	150	#DIV/0!	#DIV/0!
	151	#DIV/0!	#DIV/0!
	152	#DIV/0!	#DIV/0!
	153	#DIV/0!	#DIV/0!
	154	#DIV/0!	#DIV/0!
	155	#DIV/0!	#DIV/0!
	156	#DIV/0!	#DIV/0!
	157	#DIV/0!	#DIV/0!
	158	#DIV/0!	#DIV/0!
	159	#DIV/0!	#DIV/0!
	160	#DIV/0!	#DIV/0!
	161	#DIV/0!	#DIV/0!
	162	#DIV/0!	#DIV/0!
	163	#DIV/0!	#DIV/0!
	164	#DIV/0!	#DIV/0!
	165	#DIV/0!	#DIV/0!
	166	#DIV/0!	#DIV/0!
	167	#DIV/0!	#DIV/0!
	168	#DIV/0!	#DIV/0!
	169	#DIV/0!	#DIV/0!
	170	#DIV/0!	#DIV/0!
	171	#DIV/0!	#DIV/0!
	172	#DIV/0!	#DIV/0!
	173	#DIV/0!	#DIV/0!
	174	#DIV/0!	#DIV/0!
	175	#DIV/0!	#DIV/0!
	176	#DIV/0!	#DIV/0!
	177	#DIV/0!	#DIV/0!
	178	#DIV/0!	#DIV/0!
	179	#DIV/0!	#DIV/0!
	180	#DIV/0!	#DIV/0!
	181	#DIV/0!	#DIV/0!
	182	#DIV/0!	#DIV/0!
	183	#DIV/0!	#DIV/0!
	184	#DIV/0!	#DIV/0!
	185	#DIV/0!	#DIV/0!
	186	#DIV/0!	#DIV/0!
	187	#DIV/0!	#DIV/0!
	188	#DIV/0!	#DIV/0!
	189	#DIV/0!	#DIV/0!
	190	#DIV/0!	#DIV/0!
	191	#DIV/0!	#DIV/0!
	192	#DIV/0!	#DIV/0!
	193	#DIV/0!	#DIV/0!
	194	#DIV/0!	#DIV/0!
	195	#DIV/0!	#DIV/0!
	196	#DIV/0!	#DIV/0!
	197	#DIV/0!	#DIV/0!
	198	#DIV/0!	#DIV/0!
	199	#DIV/0!	#DIV/0!
	200	#DIV/0!	#DIV/0!
	201	#DIV/0!	#DIV/0!
	202	#DIV/0!	#DIV/0!
	203	#DIV/0!	#DIV/0!
	204	#DIV/0!	#DIV/0!
	205	#DIV/0!	#DIV/0!
	206	#DIV/0!	#DIV/0!
	207	#DIV/0!	#DIV/0!
	208	#DIV/0!	#DIV/0!
	209	#DIV/0!	#DIV/0!
	210	#DIV/0!	#DIV/0!
	211	#DIV/0!	#DIV/0!
	212	#DIV/0!	#DIV/0!
	213	#DIV/0!	#DIV/0!
	214	#DIV/0!	#DIV/0!
	215	#DIV/0!	#DIV/0!
	216	#DIV/0!	#DIV/0!
	217	#DIV/0!	#DIV/0!
	218	#DIV/0!	#DIV/0!
	219	#DIV/0!	#DIV/0!
	220	#DIV/0!	#DIV/0!
	221	#DIV/0!	#DIV/0!
	222	#DIV/0!	#DIV/0!
	223	#DIV/0!	#DIV/0!
	224	#DIV/0!	#DIV/0!
	225	#DIV/0!	#DIV/0!
	226	#DIV/0!	#DIV/0!
	227	#DIV/0!	#DIV/0!
	228	#DIV/0!	#DIV/0!
	229	#DIV/0!	#DIV/0!
	230	#DIV/0!	#DIV/0!
	231	#DIV/0!	#DIV/0!
	232	#DIV/0!	#DIV/0!
	233	#DIV/0!	#DIV/0!
	234	#DIV/0!	#DIV/0!
	235	#DIV/0!	#DIV/0!
	236	#DIV/0!	#DIV/0!
	237	#DIV/0!	#DIV/0!
	238	#DIV/0!	#DIV/0!
	239	#DIV/0!	#DIV/0!
	240	#DIV/0!	#DIV/0!
	241	#DIV/0!	#DIV/0!
	242	#DIV/0!	#DIV/0!
	243	#DIV/0!	#DIV/0!
	244	#DIV/0!	#DIV/0!
	245	#DIV/0!	#DIV/0!
	246	#DIV/0!	#DIV/0!
	247	#DIV/0!	#DIV/0!
	248	#DIV/0!	#DIV/0!
	249	#DIV/0!	#DIV/0!
	250	#DIV/0!	#DIV/0!
	251	#DIV/0!	#DIV/0!
	252	#DIV/0!	#DIV/0!
	253	#DIV/0!	#DIV/0!
	254	#DIV/0!	#DIV/0!
	255	#DIV/0!	#DIV/0!
	256	#DIV/0!	#DIV/0!
	257	#DIV/0!	#DIV/0!
	258	#DIV/0!	#DIV/0!
	259	#DIV/0!	#DIV/0!
	260	#DIV/0!	#DIV/0!
	261	#DIV/0!	#DIV/0!
	262	#DIV/0!	#DIV/0!
	263	#DIV/0!	#DIV/0!
	264	#DIV/0!	#DIV/0!
	265	#DIV/0!	#DIV/0!
	266	#DIV/0!	#DIV/0!
	267	#DIV/0!	#DIV/0!
	268	#DIV/0!	#DIV/0!
	269	#DIV/0!	#DIV/0!
	270	#DIV/0!	#DIV/0!
	271	#DIV/0!	#DIV/0!
	272	#DIV/0!	#DIV/0!
	273	#DIV/0!	#DIV/0!
	274	#DIV/0!	#DIV/0!
	275	#DIV/0!	#DIV/0!
	276	#DIV/0!	#DIV/0!
	277	#DIV/0!	#DIV/0!
	278	#DIV/0!	#DIV/0!
	279	#DIV/0!	#DIV/0!
	280	#DIV/0!	#DIV/0!
	281	#DIV/0!	#DIV/0!
	282	#DIV/0!	#DIV/0!
	283	#DIV/0!	#DIV/0!
	284	#DIV/0!	#DIV/0!
	285	#DIV/0!	#DIV/0!
	286	#DIV/0!	#DIV/0!
	287	#DIV/0!	#DIV/0!
	288	#DIV/0!	#DIV/0!
	289	#DIV/0!	#DIV/0!
	290	#DIV/0!	#DIV/0!
	291	#DIV/0!	#DIV/0!
	292	#DIV/0!	#DIV/0!
	293	#DIV/0!	#DIV/0!
	294	#DIV/0!	#DIV/0!
	295	#DIV/0!	#DIV/0!
	296	#DIV/0!	#DIV/0!
	297	#DIV/0!	#DIV/0!
	298	#DIV/0!	#DIV/0!
	299	#DIV/0!	#DIV/0!
	300	#DIV/0!	#DIV/0!
	301	#DIV/0!	#DIV/0!
	302	#DIV/0!	#DIV/0!
	303	#DIV/0!	#DIV/0!
	304	#DIV/0!	#DIV/0!
	305	#DIV/0!	#DIV/0!
	306	#DIV/0!	#DIV/0!
	307	#DIV/0!	#DIV/0!
	308	#DIV/0!	#DIV/0!
	309	#DIV/0!	#DIV/0!
	310	#DIV/0!	#DIV/0!
	311	#DIV/0!	#DIV/0!
	312	#DIV/0!	#DIV/0!
	313	#DIV/0!	#DIV/0!
	314	#DIV/0!	#DIV/0!
	315	#DIV/0!	#DIV/0!
	316	#DIV/0!	#DIV/0!
	317	#DIV/0!	#DIV/0!
	318	#DIV/0!	#DIV/0!
	319	#DIV/0!	#DIV/0!
	320	#DIV/0!	#DIV/0!
	321	#DIV/0!	#DIV/0!
	322	#DIV/0!	#DIV/0!
	323	#DIV/0!	#DIV/0!
	324	#DIV/0!	#DIV/0!
	325	#DIV/0!	#DIV/0!
	326	#DIV/0!	#DIV/0!
	327	#DIV/0!	#DIV/0!
	328	#DIV/0!	#DIV/0!
	329	#DIV/0!	#DIV/0!
	330	#DIV/0!	#DIV/0!
	331	#DIV/0!	#DIV/0!
	332	#DIV/0!	#DIV/0!
	333	#DIV/0!	#DIV/0!
	334	#DIV/0!	#DIV/0!
	335	#DIV/0!	#DIV/0!
	336	#DIV/0!	#DIV/0!
	337	#DIV/0!	#DIV/0!
	338	#DIV/0!	#DIV/0!
	339	#DIV/0!	#DIV/0!
	340	#DIV/0!	#DIV/0!
	341	#DIV/0!	#DIV/0!
	342	#DIV/0!	#DIV/0!
	343	#DIV/0!	#DIV/0!
	344	#DIV/0!	#DIV/0!
	345	#DIV/0!	#DIV/0!
	346	#DIV/0!	#DIV/0!
	347	#DIV/0!	#DIV/0!
	348	#DIV/0!	#DIV/0!
	349	#DIV/0!	#DIV/0!
	350	#DIV/0!	#DIV/0!
	351	#DIV/0!	#DIV/0!
	352	#DIV/0!	#DIV/0!
	353	#DIV/0!	#DIV/0!
	354	#DIV/0!	#DIV/0!
	355	#DIV/0!	#DIV/0!
	356	#DIV/0!	#DIV/0!
	357	#DIV/0!	#DIV/0!
	358	#DIV/0!	#DIV/0!
	359	#DIV/0!	#DIV/0!
	360	#DIV/0!	#DIV/0!
	361	#DIV/0!	#DIV/0!
	362	#DIV/0!	#DIV/0!
	363	#DIV/0!	#DIV/0!
	364	#DIV/0!	#DIV/0!
	365	#DIV/0!	#DIV/0!
	366	#DIV/0!	#DIV/0!
	367	#DIV/0!	#DIV/0!
	368	#DIV/0!	#DIV/0!
	369	#DIV/0!	#DIV/0!
	370	#DIV/0!	#DIV/0!
	371	#DIV/0!	#DIV/0!
	372	#DIV/0!	#DIV/0!
	373	#DIV/0!	#DIV/0!
	374	#DIV/0!	#DIV/0!
	375	#DIV/0!	#DIV/0!
	376	#DIV/0!	#DIV/0!
	377	#DIV/0!	#DIV/0!
	378	#DIV/0!	#DIV/0!
	379	#DIV/0!	#DIV/0!
	380	#DIV/0!	#DIV/0!
	381	#DIV/0!	#DIV/0!
	382	#DIV/0!	#DIV/0!
	383	#DIV/0!	#DIV/0!
	384	#DIV/0!	#DIV/0!
	385	#DIV/0!	#DIV/0!
	386	#DIV/0!	#DIV/0!
	387	#DIV/0!	#DIV/0!
	388	#DIV/0!	#DIV/0!
	389	#DIV/0!	#DIV/0!
	390	#DIV/0!	#DIV/0!
	391	#DIV/0!	#DIV/0!
	392	#DIV/0!	#DIV/0!
	393	#DIV/0!	#DIV/0!
	394	#DIV/0!	#DIV/0!
	395	#DIV/0!	#DIV/0!
	396	#DIV/0!	#DIV/0!
	397	#DIV/0!	#DIV/0!
	398	#DIV/0!	#DIV/0!
	399	#DIV/0!	#DIV/0!
	400	#DIV/0!	#DIV/0!
	401	#DIV/0!	#DIV/0!
	402	#DIV/0!	#DIV/0!
	403	#DIV/0!	#DIV/0!
	404	#DIV/0!	#DIV/0!
	405	#DIV/0!	#DIV/0!
	406	#DIV/0!	#DIV/0!
	407	#DIV/0!	#DIV/0!
	408	#DIV/0!	#DIV/0!
	409	#DIV/0!	#DIV/0!
	410	#DIV/0!	#DIV/0!
	411	#DIV/0!	#DIV/0!
	412	#DIV/0!	#DIV/0!
	413	#DIV/0!	#DIV/0!
	414	#DIV/0!	#DIV/0!
	415	#DIV/0!	#DIV/0!
	416	#DIV/0!	#DIV/0!
	417	#DIV/0!	#DIV/0!
	418	#DIV/0!	#DIV/0!
	419	#DIV/0!	#DIV/0!
	420	#DIV/0!	#DIV/0!
	421	#DIV/0!	#DIV/0!
	422	#DIV/0!	#DIV/0!
	423	#DIV/0!	#DIV/0!
	424	#DIV/0!	#DIV/0!
	425	#DIV/0!	#DIV/0!
	426	#DIV/0!	#DIV/0!
	427	#DIV/0!	#DIV/0!
	428	#DIV/0!	#DIV/0!
	429	#DIV/0!	#DIV/0!
	430	#DIV/0!	#DIV/0!
	431	#DIV/0!	#DIV/0!
	432	#DIV/0!	#DIV/0!
	433	#DIV/0!	#DIV/0!
	434	#DIV/0!	#DIV/0!
	435	#DIV/0!	#DIV/0!
	436	#DIV/0!	#DIV/0!
	437	#DIV/0!	#DIV/0!
	438	#DIV/0!	#DIV/0!
	439	#DIV/0!	#DIV/0!
	440	#DIV/0!	#DIV/0!
	441	#DIV/0!	#DIV/0!
	442	#DIV/0!	#DIV/0!
	443	#DIV/0!	#DIV/0!
	444	#DIV/0!	#DIV/0!
	445	#DIV/0!	#DIV/0!
	446	#DIV/0!	#DIV/0!
	447	#DIV/0!	#DIV/0!
	448	#DIV/0!	#DIV/0!
	449	#DIV/0!	#DIV/0!
	450	#DIV/0!	#DIV/0!
	451	#DIV/0!	#DIV/0!
	452	#DIV/0!	#DIV/0!
	453	#DIV/0!	#DIV/0!
	454	#DIV/0!	#DIV/0!
	455	#DIV/0!	#DIV/0!
	456	#DIV/0!	#DIV/0!
	457	#DIV/0!	#DIV/0!
	458	#DIV/0!	#DIV/0!
	459	#DIV/0!	#DIV/0!
	460	#DIV/0!	#DIV/0!
	461	#DIV/0!	#DIV/0!
	462	#DIV/0!	#DIV/0!
	463	#DIV/0!	#DIV/0!
	464	#DIV/0!	#DIV/0!
	465	#DIV/0!	#DIV/0!
	466	#DIV/0!	#DIV/0!
	467	#DIV/0!	#DIV/0!
	468	#DIV/0!	#DIV/0!
	469	#DIV/0!	#DIV/0!
	470	#DIV/0!	#DIV/0!
	471	#DIV/0!	#DIV/0!
	472	#DIV/0!	#DIV/0!
	473	#DIV/0!	#DIV/0!
	474	#DIV/0!	#DIV/0!
	475	#DIV/0!	#DIV/0!
	476	#DIV/0!	#DIV/0!
	477	#DIV/0!	#DIV/0!
	478	#DIV/0!	#DIV/0!
	479	#DIV/0!	#DIV/0!
	480	#DIV/0!	#DIV/0!
	481	#DIV/0!	#DIV/0!
	482	#DIV/0!	#DIV/0!
	483	#DIV/0!	#DIV/0!
	484	#DIV/0!	#DIV/0!
	485	#DIV/0!	#DIV/0!
	486	#DIV/0!	#DIV/0!
	487	#DIV/0!	#DIV/0!
	488	#DIV/0!	#DIV/0!
	489	#DIV/0!	#DIV/0!
	490	#DIV/0!	#DIV/0!
	491	#DIV/0!	#DIV/0!
	492	#DIV/0!	#DIV/0!
	493	#DIV/0!	#DIV/0!
	494	#DIV/0!	#DIV/0!
	495	#DIV/0!	#DIV/0!
	496	#DIV/0!	#DIV/0!
	497	#DIV/0!	#DIV/0!
	498	#DIV/0!	#DIV/0!
	499	#DIV/0!	#DIV/0!
	500	#DIV/0!	#DIV/0!
	501	#DIV/0!	#DIV/0!
	502	#DIV/0!	#DIV/0!
	503	#DIV/0!	#DIV/0!
	504	#DIV/0!	#DIV/0!
	505	#DIV/0!	#DIV/0!
	506	#DIV/0!	#DIV/0!
	507	#DIV/0!	#DIV/0!
	508	#DIV/0!	#DIV/0!
	509	#DIV/0!	#DIV/0!
	510	#DIV/0!	#DIV/0!
	511	#DIV/0!	#DIV/0!
	512	#DIV/0!	#DIV/0!
	513	#DIV/0!	#DIV/0!
	514	#DIV/0!	#DIV/0!
	515	#DIV/0!	#DIV/0!
	516	#DIV/0!	#DIV/0!
	517	#DIV/0!	#DIV/0!
	518	#DIV/0!	#DIV/0!
	519	#DIV/0!	#DIV/0!
	520	#DIV/0!	#DIV/0!
	521	#DIV/0!	#DIV/0!
	522	#DIV/0!	#DIV/0!
	523	#DIV/0!	#DIV/0!
	524	#DIV/0!	#DIV/0!
	525	#DIV/0!	#DIV/0!
	526	#DIV/0!	#DIV/0!
	527	#DIV/0!	#DIV/0!
	528	#DIV/0!	#DIV/0!
	529	#DIV/0!	#DIV/0!
	530	#DIV/0!	#DIV/0!
	531	#DIV/0!	#DIV/0!
	532	#DIV/0!	#DIV/0!
	533	#DIV/0!	#DIV/0!
	534	#DIV/0!	#DIV/0!
	535	#DIV/0!	#DIV/0!
	536	#DIV/0!	#DIV/0!
	537	#DIV/0!	#DIV/0!
	538	#DIV/0!	#DIV/0!
	539	#DIV/0!	#DIV/0!
	540	#DIV/0!	#DIV/0!
	541	#DIV/0!	#DIV/0!
	542	#DIV/0!	#DIV/0!
	543	#DIV/0!	#DIV/0!
	544	#DIV/0!	#DIV/0!
	545	#DIV/0!	#DIV/0!
	546	#DIV/0!	#DIV/0!
	547	#DIV/0!	#DIV/0!
	548	#DIV/0!	#DIV/0!
	549	#DIV/0!	#DIV/0!
	550	#DIV/0!	#DIV/0!
	551	#DIV/0!	#DIV/0!
	552	#DIV/0!	#DIV/0!
	553	#DIV/0!	#DIV/0!
	554	#DIV/0!	#DIV/0!
	555	#DIV/0!	#DIV/0!
	556	#DIV/0!	#DIV/0!
	557	#DIV/0!	#DIV/0!
	558	#DIV/0!	#DIV/0!
	559	#DIV/0!	#DIV/0!
	560	#DIV/0!	#DIV/0!
	561	#DIV/0!	#DIV/0!
	562	#DIV/0!	#DIV/0!
	563	#DIV/0!	#DIV/0!
	564	#DIV/0!	#DIV/0!
	565	#DIV/0!	#DIV/0!
	566	#DIV/0!	#DIV/0!
	567	#DIV/0!	#DIV/0!
	568	#DIV/0!	#DIV/0!
	569	#DIV/0!	#DIV/0!
	570	#DIV/0!	#DIV/0!
	571	#DIV/0!	#DIV/0!
	572	#DIV/0!	#DIV/0!
	573	#DIV/0!	#DIV/0!
	574	#DIV/0!	#DIV/0!
	575	#DIV/0!	#DIV/0!
	576	#DIV/0!	#DIV/0!
	577	#DIV/0!	#DIV/0!
	578	#DIV/0!	#DIV/0!
	579	#DIV/0!	#DIV/0!
	580	#DIV/0!	#DIV/0!
	581	#DIV/0!	#DIV/0!
	582	#DIV/0!	#DIV/0!
	583	#DIV/0!	#DIV/0!
	584	#DIV/0!	#DIV/0!
	585	#DIV/0!	#DIV/0!
	586	#DIV/0!	#DIV/0!
	587	#DIV/0!	#DIV/0!
	588	#DIV/0!	#DIV/0!
	589	#DIV/0!	#DIV/0!
	590	#DIV/0!	#DIV/0!
	591	#DIV/0!	#DIV/0!
	592	#DIV/0!	#DIV/0!
	593	#DIV/0!	#DIV/0!
	594	#DIV/0!	#DIV/0!
	595	#DIV/0!	#DIV/0!
	596	#DIV/0!	#DIV/0!
	597	#DIV/0!	#DIV/0!
	598	#DIV/0!	#DIV/0!
	599	#DIV/0!	#DIV/0!
	600	#DIV/0!	#DIV/0!
	601	#DIV/0!	#DIV/0!
	602	#DIV/0!	#DIV/0!
	603	#DIV/0!	#DIV/0!
	604	#DIV/0!	#DIV/0!
	605	#DIV/0!	#DIV/0!
	606	#DIV/0!	#DIV/0!
	607	#DIV/0!	#DIV/0!
	608	#DIV/0!	#DIV/0!
	609	#DIV/0!	#DIV/0!
	610	#DIV/0!	#DIV/0!
	611	#DIV/0!	#DIV/0!
	612	#DIV/0!	#DIV/0!
	613	#DIV/0!	#DIV/0!
	614	#DIV/0!	#DIV/0!
	615	#DIV/0!	#DIV/0!
	616	#DIV/0!	#DIV/0!
	617	#DIV/0!	#DIV/0!
	618	#DIV/0!	#DIV/0!
	619	#DIV/0!	#DIV/0!
	620	#DIV/0!	#DIV/0!
	621	#DIV/0!	#DIV/0!
	622	#DIV/0!	#DIV/0!
	623	#DIV/0!	#DIV/0!
	624	#DIV/0!	#DIV/0!
	625	#DIV/0!	#DIV/0!
	626	#DIV/0!	#DIV/0!
	627	#DIV/0!	#DIV/0!
	628	#DIV/0!	#DIV/0!
	629	#DIV/0!	#DIV/0!
	630	#DIV/0!	#DIV/0!
	631	#DIV/0!	#DIV/0!
	632	#DIV/0!	#DIV/0!
	633	#DIV/0!	#DIV/0!
	634	#DIV/0!	#DIV/0!
	635	#DIV/0!	#DIV/0!
	636	#DIV/0!	#DIV/0!
	637	#DIV/0!	#DIV/0!
	638	#DIV/0!	#DIV/0!
	639	#DIV/0!	#DIV/0!
	640	#DIV/0!	#DIV/0!
	641	#DIV/0!	#DIV/0!
	642	#DIV/0!	#DIV/0!
	643	#DIV/0!	#DIV/0!
	644	#DIV/0!	#DIV/0!
	645	#DIV/0!	#DIV/0!
	646	#DIV/0!	#DIV/0!
	647	#DIV/0!	#DIV/0!
	648	#DIV/0!	#DIV/0!
	649	#DIV/0!	#DIV/0!
	650	#DIV/0!	#DIV/0!
	651	#DIV/0!	#DIV/0!
	652	#DIV/0!	#DIV/0!
	653	#DIV/0!	#DIV/0!
	654	#DIV/0!	#DIV/0!
	655	#DIV/0!	#DIV/0!
	656	#DIV/0!	#DIV/0!
	657	#DIV/0!	#DIV/0!
	658	#DIV/0!	#DIV/0!
	659	#DIV/0!	#DIV/0!
	660	#DIV/0!	#DIV/0!
	661	#DIV/0!	#DIV/0!
	662	#DIV/0!	#DIV/0!
	663	#DIV/0!	#DIV/0!
	664	#DIV/0!	#DIV/0!
	665	#DIV/0!	#DIV/0!
	666	#DIV/0!	#DIV/0!
	667	#DIV/0!	#DIV/0!
	668	#DIV/0!	#DIV/0!
	669	#DIV/0!	#DIV/0!
	670	#DIV/0!	#DIV/0!
	671	#DIV/0!	#DIV/0!
	672	#DIV/0!	#DIV/0!
	673	#DIV/0!	#DIV/0!
	674	#DIV/0!	#DIV/0!
	675	#DIV/0!	#DIV/0!
	676	#DIV/0!	#DIV/0!
	677	#DIV/0!	#DIV/0!
	678	#DIV/0!	#DIV/0!
	679	#DIV/0!	#DIV/0!
	680	#DIV/0!	#DIV/0!
	681	#DIV/0!	#DIV/0!
	682	#DIV/0!	#DIV/0!
	683	#DIV/0!	#DIV/0!
	684	#DIV/0!	#DIV/0!
	685	#DIV/0!	#DIV/0!
	686	#DIV/0!	#DIV/0!
	687	#DIV/0!	#DIV/0!
	688	#DIV/0!	#DIV/0!
	689	#DIV/0!	#DIV/0!
	690	#DIV/0!	#DIV/0!
	691	#DIV/0!	#DIV/0!
	692	#DIV/0!	#DIV/0!
	693	#DIV/0!	#DIV/0!
	694	#DIV/0!	#DIV/0!
	695	#DIV/0!	#DIV/0!
	696	#DIV/0!	#DIV/0!
	697	#DIV/0!	#DIV/0!
	698	#DIV/0!	#DIV/0!
	699	#DIV/0!	#DIV/0!
	700	#DIV/0!	#DIV/0!
	701	#DIV/0!	#DIV/0!
	702	#DIV/0!	#DIV/0!
	703	#DIV/0!	#DIV/0!
	704	#DIV/0!	#DIV/0!
	705	#DIV/0!	#DIV/0!
	706	#DIV/0!	#DIV/0!
	707	#DIV/0!	#DIV/0!
	708	#DIV/0!	#DIV/0!
	709	#DIV/0!	#DIV/0!
	710	#DIV/0!	#DIV/0!
	711	#DIV/0!	#DIV/0!
	712	#DIV/0!	#DIV/0!
	713	#DIV/0!	#DIV/0!
	714	#DIV/0!	#DIV/0!
	715	#DIV/0!	#DIV/0!
	716	#DIV/0!	#DIV/0!
	717	#DIV/0!	#DIV/0!
	718	#DIV/0!	#DIV/0!
	719	#DIV/0!	#DIV/0!
	720	#DIV/0!	#DIV/0!
	721	#DIV/0!	#DIV/0!
	722	#DIV/0!	#DIV/0!
	723	#DIV/0!	#DIV/0!
	724	#DIV/0!	#DIV/0!
	725	#DIV/0!	#DIV/0!
	726	#DIV/0!	#DIV/0!
	727	#DIV/0!	#DIV/0!
	728	#DIV/0!	#DIV/0!
	729	#DIV/0!	#DIV/0!
	730	#DIV/0!	#DIV/0!
	731	#DIV/0!	#DIV/0!
	732	#DIV/0!	#DIV/0!
	733	#DIV/0!	#DIV/0!
	734	#DIV/0!	#DIV/0!
	735	#DIV/0!	#DIV/0!
	736	#DIV/0!	#DIV/0!
	737	#DIV/0!	#DIV/0!
	738	#DIV/0!	#DIV/0!
	739	#DIV/0!	#DIV/0!
	740	#DIV/0!	#DIV/0!
	741	#DIV/0!	#DIV/0!
	742	#DIV/0!	#DIV/0!
	743	#DIV/0!	#DIV/0!
	744	#DIV/0!	#DIV/0!
	745	#DIV/0!	#DIV/0!
	746	#DIV/0!	#DIV/0!
	747	#DIV/0!	#DIV/0!
	748	#DIV/0!	#DIV/0!
	749	#DIV/0!	#DIV/0!
	750	#DIV/0!	#DIV/0!
	751	#DIV/0!	#DIV/0!
	752	#DIV/0!	#DIV/0!
	753	#DIV/0!	#DIV/0!
	754	#DIV/0!	#DIV/0!
	755	#DIV/0!	#DIV/0!
	756	#DIV/0!	#DIV/0!
	757	#DIV/0!	#DIV/0!
	758	#DIV/0!	#DIV/0!
	759	#DIV/0!	#DIV/0!
	760	#DIV/0!	#DIV/0!
	761	#DIV/0!	#DIV/0!
	762	#DIV/0!	#DIV/0!
	763	#DIV/0!	#DIV/0!
	764	#DIV/0!	#DIV/0!
	765	#DIV/0!	#DIV/0!
	766	#DIV/0!	#DIV/0!
	767	#DIV/0!	#DIV/0!
	768	#DIV/0!	#DIV/0!
	769	#DIV/0!	#DIV/0!
	770	#DIV/0!	#DIV/0!
	771	#DIV/0!	#DIV/0!
	772	#DIV/0!	#DIV/0!
	773	#DIV/0!	#DIV/0!
	774	#DIV/0!	#DIV/0!
	775	#DIV/0!	#DIV/0!
	776	#DIV/0!	#DIV/0!
	777	#DIV/0!	#DIV/0!
	778	#DIV/0!	#DIV/0!
	779	#DIV/0!	#DIV/0!
	780	#DIV/0!	#DIV/0!
	781	#DIV/0!	#DIV/0!
	782	#DIV/0!	#DIV/0!
	783	#DIV/0!	#DIV/0!
	784	#DIV/0!	#DIV/0!
	785	#DIV/0!	#DIV/0!
	786	#DIV/0!	#DIV/0!
	787	#DIV/0!	#DIV/0!
	788	#DIV/0!	#DIV/0!
	789	#DIV/0!	#DIV/0!
	790	#DIV/0!	#DIV/0!
	791	#DIV/0!	#DIV/0!
	792	#DIV/0!	#DIV/0!
	793	#DIV/0!	#DIV/0!
	794	#DIV/0!	#DIV/0!
	795	#DIV/0!	#DIV/0!
	796	#DIV/0!	#DIV/0!
	797	#DIV/0!	#DIV/0!
	798	#DIV/0!	#DIV/0!
	799	#DIV/0!	#DIV/0!
	800	#DIV/0!	#DIV/0!
	801	#DIV/0!	#DIV/0!
	802	#DIV/0!	#DIV/0!
	803	#DIV/0!	#DIV/0!
	804	#DIV/0!	#DIV/0!
	805	#DIV/0!	#DIV/0!
	806	#DIV/0!	#DIV/0!
	807	#DIV/0!	#DIV/0!
	808	#DIV/0!	#DIV/0!
	809	#DIV/0!	#DIV/0!
	810	#DIV/0!	#DIV/0!
	811	#DIV/0!	#DIV/0!
	812	#DIV/0!	#DIV/0!
	813	#DIV/0!	#DIV/0!
	814	#DIV/0!	#DIV/0!
	815	#DIV/0!	#DIV/0!
	816	#DIV/0!	#DIV/0!
	817	#DIV/0!	#DIV/0!
	818	#DIV/0!	#DIV/0!
	819	#DIV/0!	#DIV/0!
	820	#DIV/0!	#DIV/0!
	821	#DIV/0!	#DIV/0!
	822	#DIV/0!	#DIV/0!
	823	#DIV/0!	#DIV/0!
	824	#DIV/0!	#DIV/0!
	825	#DIV/0!	#DIV/0!
	826	#DIV/0!	#DIV/0!
	827	#DIV/0!	#DIV/0!
	828	#DIV/0!	#DIV/0!
	829	#DIV/0!	#DIV/0!
	830	#DIV/0!	#DIV/0!
	831	#DIV/0!	#DIV/0!
	832	#DIV/0!	#DIV/0!
	833	#DIV/0!	#DIV/0!
	834	#DIV/0!	#DIV/0!
	835	#DIV/0!	#DIV/0!
	836	#DIV/0!	#DIV/0!
	837	#DIV/0!	#DIV/0!
	838	#DIV/0!	#DIV/0!
	839	#DIV/0!	#DIV/0!
	840	#DIV/0!	#DIV/0!
	841	#DIV/0!	#DIV/0!
	842	#DIV/0!	#DIV/0!
	843	#DIV/0!	#DIV/0!
	844	#DIV/0!	#DIV/0!
	845	#DIV/0!	#DIV/0!
	846	#DIV/0!	#DIV/0!
	847	#DIV/0!	#DIV/0!
	848	#DIV/0!	#DIV/0!
	849	#DIV/0!	#DIV/0!
	850	#DIV/0!	#DIV/0!
	851	#DIV/0!	#DIV/0!
	852	#DIV/0!	#DIV/0!
	853	#DIV/0!	#DIV/0!
	854	#DIV/0!	#DIV/0!
	855	#DIV/0!	#DIV/0!
	856	#DIV/0!	#DIV/0!
	857	#DIV/0!	#DIV/0!
	858	#DIV/0!	#DIV/0!
	859	#DIV/0!	#DIV/0!
	860	#DIV/0!	#DIV/0!
	861	#DIV/0!	#DIV/0!
	862	#DIV/0!	#DIV/0!
	863	#DIV/0!	#DIV/0!
	864	#DIV/0!	#DIV/0!
	865	#DIV/0!	#DIV/0!
	866	#DIV/0!	#DIV/0!
	867	#DIV/0!	#DIV/0!
	868	#DIV/0!	#DIV/0!
	869	#DIV/0!	#DIV/0!
	870	#DIV/0!	#DIV/0!
	871	#DIV/0!	#DIV/0!
	872	#DIV/0!	#DIV/0!
	873	#DIV/0!	#DIV/0!
	874	#DIV/0!	#DIV/0!
	875	#DIV/0!	#DIV/0!
	876	#DIV/0!	#DIV/0!
	877	#DIV/0!	#DIV/0!
	878	#DIV/0!	#DIV/0!
	879	#DIV/0!	#DIV/0!
	880	#DIV/0!	#DIV/0!
	881	#DIV/0!	#DIV/0!
	882	#DIV/0!	#DIV/0!
	883	#DIV/0!	#DIV/0!
	884	#DIV/0!	#DIV/0!
	885	#DIV/0!	#DIV/0!
	886	#DIV/0!	#DIV/0!
	887	#DIV/0!	#DIV/0!
	888	#DIV/0!	#DIV/0!
	889	#DIV/0!	#DIV/0!
	890	#DIV/0!	#DIV/0!
	891	#DIV/0!	#DIV/0!
	892	#DIV/0!	#DIV/0!
	893	#DIV/0!	#DIV/0!
	894	#DIV/0!	#DIV/0!
	895	#DIV/0!	#DIV/0!
	896	#DIV/0!	#DIV/0!
	897	#DIV/0!	#DIV/0!
	898	#DIV/0!	#DIV/0!
	899	#DIV/0!	#DIV/0!
	900	#DIV/0!	#DIV/0!
	901	#DIV/0!	#DIV/0!
	902	#DIV/0!	#DIV/0!
	903	#DIV/0!	#DIV/0!
	904	#DIV/0!	#DIV/0!
	905	#DIV/0!	#DIV/0!
	906	#DIV/0!	#DIV/0!
	907	#DIV/0!	#DIV/0!
	908	#DIV/0!	#DIV/0!
	909	#DIV/0!	#DIV/0!
	910	#DIV/0!	#DIV/0!
	911	#DIV/0!	#DIV/0!
	912	#DIV/0!	#DIV/0!
	913	#DIV/0!	#DIV/0!
	914	#DIV/0!	#DIV/0!
	915	#DIV/0!	#DIV/0!
	916	#DIV/0!	#DIV/0!
	917	#DIV/0!	#DIV/0!
	918	#DIV/0!	#DIV/0!
	919	#DIV/0!	#DIV/0!
	920	#DIV/0!	#DIV/0!
	921	#DIV/0!	#DIV/0!
	922	#DIV/0!	#DIV/0!
	923	#DIV/0!	#DIV/0!
	924	#DIV/0!	#DIV/0!
	925	#DIV/0!	#DIV/0!
	926	#DIV/0!	#DIV/0!
	927	#DIV/0!	#DIV/0!
	928	#DIV/0!	#DIV/0!
	929	#DIV/0!	#DIV/0!
	930	#DIV/0!	#DIV/0!
	931	#DIV/0!	#DIV/0!
	932	#DIV/0!	#DIV/0!
	933	#DIV/0!	#DIV/0!
	934	#DIV/0!	#DIV/0!
	935	#DIV/0!	#DIV/0!
	936	#DIV/0!	#DIV/0!
	937	#DIV/0!	#DIV/0!
	938	#DIV/0!	#DIV/0!
	939	#DIV/0!	#DIV/0!
	940	#DIV/0!	#DIV/0!
	941	#DIV/0!	#DIV/0!
	942	#DIV/0!	#DIV/0!
	943	#DIV/0!	#DIV/0!
	944	#DIV/0!	#DIV/0!
	945	#DIV/0!	#DIV/0!
	946	#DIV/0!	#DIV/0!
	947	#DIV/0!	#DIV/0!
	948	#DIV/0!	#DIV/0!
	949	#DIV/0!	#DIV/0!
	950	#DIV/0!	#DIV/0!
	951	#DIV/0!	#DIV/0!
	952	#DIV/0!	#DIV/0!
	953	#DIV/0!	#DIV/0!
	954	#DIV/0!	#DIV/0!
	955	#DIV/0!	#DIV/0!
	956	#DIV/0!	#DIV/0!
	957	#DIV/0!	#DIV/0!
	958	#DIV/0!	#DIV/0!
	959	#DIV/0!	#DIV/0!
	960	#DIV/0!	#DIV/0!
	961	#DIV/0!	#DIV/0!
	962	#DIV/0!	#DIV/0!
	963	#DIV/0!	#DIV/0!
	964	#DIV/0!	#DIV/0!
	965	#DIV/0!	#DIV/0!
	966	#DIV/0!	#DIV/0!
	967	#DIV/0!	#DIV/0!
	968	#DIV/0!	#DIV/0!
	969	#DIV/0!	#DIV/0!
	970	#DIV/0!	#DIV/0!
	971	#DIV/0!	#DIV/0!
	972	#DIV/0!	#DIV/0!
	973	#DIV/0!	#DIV/0!
	974	#DIV/0!	#DIV/0!
	975	#DIV/0!	#DIV/0!
	976	#DIV/0!	#DIV/0!
	977	#DIV/0!	#DIV/0!
	978	#DIV/0!	#DIV/0!
	979	#DIV/0!	#DIV/0!
	980	#DIV/0!	#DIV/0!
	981	#DIV/0!	#DIV/0!
	982	#DIV/0!	#DIV/0!
	983	#DIV/0!	#DIV/0!
	984	#DIV/0!	#DIV/0!
	985	#DIV/0!	#DIV/0!
	986	#DIV/0!	#DIV/0!
	987	#DIV/0!	#DIV/0!
	988	#DIV/0!	#DIV/0!
	989	#DIV/0!	#DIV/0!
	990	#DIV/0!	#DIV/0!
	991	#DIV/0!	#DIV/0!
	992	#DIV/0!	#DIV/0!
	993	#DIV/0!	#DIV/0!
	994	#DIV/0!	#DIV/0!
	995	#DIV/0!	#DIV/0!
	996	#DIV/0!	#DIV/0!
	997	#DIV/0!	#DIV/0!
	998	#DIV/0!	#DIV/0!
	999	#DIV/0!	#DIV/0!
	1000	#DIV/0!	#DIV/0!
	1001	#DIV/0!	#DIV/0!
	1002	#DIV/0!	#DIV/0!
	1003	#DIV/0!	#DIV/0!
	1004	#DIV/0!	#DIV/0!
	1005	#DIV/0!	#DIV/0!
	1006	#DIV/0!	#DIV/0!
	1007	#DIV/0!	#DIV/0!
	1008	#DIV/0!	#DIV/0!
	1009	#DIV/0!	#DIV/0!
	1010	#DIV/0!	#DIV/0!
	1011	#DIV/0!	#DIV/0!
	1012	#DIV/0!	#DIV/0!
	1013	#DIV/0!	#DIV/0!
	1014	#DIV/0!	#DIV/0!
	1015	#DIV/0!	#DIV/0!
	1016	#DIV/0!	#DIV/0!
	1017	#DIV/0!	#DIV/0!
	1018	#DIV/0!	#DIV/0!
	1019	#DIV/0!	#DIV/0!
	1020	#DIV/0!	#DIV/0!
	1021	#DIV/0!	#DIV/0!
	1022	#DIV/0!	#DIV/0!
	1023	#DIV/0!	#DIV/0!
	1024	#DIV/0!	#DIV/0!
	1025	#DIV/0!	#DIV/0!
	1026	#DIV/0!	#DIV/0!
	1027	#DIV/0!	#DIV/0!
	1028	#DIV/0!	#DIV/0!
	1029	#DIV/0!	#DIV/0!
	1030	#DIV/0!	#DIV/0!
	1031	#DIV/0!	#DIV/0!
	1032	#DIV/0!	#DIV/0!
	1033	#DIV/0!	#DIV/0!
	1034	#DIV/0!	#DIV/0!
	1035	#DIV/0!	#DIV/0!
	1036	#DIV/0!	#DIV/0!
	1037	#DIV/0!	#DIV/0!
	1038	#DIV/0!	#DIV/0!
	1039	#DIV/0!	#DIV/0!
	1040	#DIV/0!	#DIV/0!
	1041	#DIV/0!	#DIV/0!
	1042	#DIV/0!	#DIV/0!
	1043	#DIV/0!	#DIV/0!
	1044	#DIV/0!	#DIV/0!
	1045	#DIV/0!	#DIV/0!
	1046	#DIV/0!	#DIV/0!
	1047	#DIV/0!	#DIV/0!
	1048	#DIV/0!	#DIV/0!
	1049	#DIV/0!	#DIV/0!
	1050	#DIV/0!	#DIV/0!
	1051	#DIV/0!	#DIV/0!
	1052	#DIV/0!	#DIV/0!
	1053	#DIV/0!	#DIV/0!
	1054	#DIV/0!	#DIV/0!
	1055	#DIV/0!	#DIV/0!
	1056	#DIV/0!	#DIV/0!
	1057	#DIV/0!	#DIV/0!
	1058	#DIV/0!	#DIV/0!
	1059	#DIV/0!	#DIV/0!
	1060	#DIV/0!	#DIV/0!
	1061	#DIV/0!	#DIV/0!
	1062	#DIV/0!	#DIV/0!
	1063	#DIV/0!	#DIV/0!
	1064	#DIV/0!	#DIV/0!
	1065	#DIV/0!	#DIV/0!
	1066	#DIV/0!	#DIV/0!
	1067	#DIV/0!	#DIV/0!
	1068	#DIV/0!	#DIV/0!
	1069	#DIV/0!	#DIV/0!
	1070	#DIV/0!	#DIV/0!
	1071	#DIV/0!	#DIV/0!
	1072	#DIV/0!	#DIV/0!
	1073	#DIV/0!	#DIV/0!
	1074	#DIV/0!	#DIV/0!
	1075	#DIV/0!	#DIV/0!
	1076	#DIV/0!	#DIV/0!
	1077	#DIV/0!	#DIV/0!
	1078	#DIV/0!	#DIV/0!
	1079	#DIV/0!	#DIV/0!
	1080	#DIV/0!	#DIV/0!
	1081	#DIV/0!	#DIV/0!
	1082	#DIV/0!	#DIV/0!
	1083	#DIV/0!	#DIV/0!
	1084	#DIV/0!	#DIV/0!
	1085	#DIV/0!	#DIV/0!
	1086	#DIV/0!	#DIV/0!
	1087	#DIV/0!	#DIV/0!
	1088	#DIV/0!	#DIV/0!
	1089	#DIV/0!	#DIV/0!
	1090	#DIV/0!	#DIV/0!
	1091	#DIV/0!	#DIV/0!
	1092	#DIV/0!	#DIV/0!
	1093	#DIV/0!	#DIV/0!
	1094	#DIV/0!	#DIV/0!
	1095	#DIV/0!	#DIV/0!
	1096	#DIV/0!	#DIV/0!
	1097	#DIV/0!	#DIV/0!
	1098	#DIV/0!	#DIV/0!
	1099	#DIV/0!	#DIV/0!
	1100	#DIV/0!	#DIV/0!
	1101	#DIV/0!	#DIV/0!
	1102	#DIV/0!	#DIV/0!
	1103	#DIV/0!	#DIV/0!
	1104	#DIV/0!	#DIV/0!
	1105	#DIV/0!	#DIV/0!
	1106	#DIV/0!	#DIV/0!
	1107	#DIV/0!	#DIV/0!
	1108	#DIV/0!	#DIV/0!
	1109	#DIV/0!	#DIV/0!
	1110	#DIV/0!	#DIV/0!
	1111	#DIV/0!	#DIV/0!
	1112	#DIV/0!	#DIV/0!
	1113	#DIV/0!	#DIV/0!
	1114	#DIV/0!	#DIV/0!
	1115	#DIV/0!	#DIV/0!
	1116	#DIV/0!	#DIV/0!
	1117	#DIV/0!	#DIV/0!
	1118	#DIV/0!	#DIV/0!
	1119	#DIV/0!	#DIV/0!
	1120	#DIV/0!	#DIV/0!
	1121	#DIV/0!	#DIV/0!
	1122	#DIV/0!	#DIV/0!
	1123	#DIV/0!	#DIV/0!
	1124	#DIV/0!	#DIV/0!
	1125	#DIV/0!	#DIV/0!
	1126	#DIV/0!	#DIV/0!
	1127	#DIV/0!	#DIV/0!
	1128	#DIV/0!	#DIV/0!
	1129	#DIV/0!	#DIV/0!
	1130	#DIV/0!	#DIV/0!
	1131	#DIV/0!	#DIV/0!
	1132	#DIV/0!	#DIV/0!
	1133	#DIV/0!	#DIV/0!
	1134	#DIV/0!	#DIV/0!
	1135	#DIV/0!	#DIV/0!
	1136	#DIV/0!	#DIV/0!
	1137	#DIV/0!	#DIV/0!
	1138	#DIV/0!	#DIV/0!
	1139	#DIV/0!	#DIV/0!
	1140	#DIV/0!	#DIV/0!
	1141	#DIV/0!	#DIV/0!
	1142	#DIV/0!	#DIV/0!
	1143	#DIV/0!	#DIV/0!
	1144	#DIV/0!	#DIV/0!
	1145	#DIV/0!	#DIV/0!
	1146	#DIV/0!	#DIV/0!
	1147	#DIV/0!	#DIV/0!
	1148	#DIV/0!	#DIV/0!
	1149	#DIV/0!	#DIV/0!
	1150	#DIV/0!	#DIV/0!
	1151	#DIV/0!	#DIV/0!
	1152	#DIV/0!	#DIV/0!
	1153	#DIV/0!	#DIV/0!
	1154	#DIV/0!	#DIV/0!
	1155	#DIV/0!	#DIV/0!
	1156	#DIV/0!	#DIV/0!
	1157	#DIV/0!	#DIV/0!
	1158	#DIV/0!	#DIV/0!
	1159	#DIV/0!	#DIV/0!
	1160	#DIV/0!	#DIV/0!
	1161	#DIV/0!	#DIV/0!
	1162	#DIV/0!	#DIV/0!
	1163	#DIV/0!	#DIV/0!
	1164	#DIV/0!	#DIV/0!
	1165	#DIV/0!	#DIV/0!
	1166	#DIV/0!	#DIV/0!
	1167	#DIV/0!	#DIV/0!
	1168	#DIV/0!	#DIV/0!
	1169	#DIV/0!	#DIV/0!
	1170	#DIV/0!	#DIV/0!
	1171	#DIV/0!	#DIV/0!
	1172	#DIV/0!	#DIV/0!
	1173	#DIV/0!	#DIV/0!
	1174	#DIV/0!	#DIV/0!
	1175	#DIV/0!	#DIV/0!
	1176	#DIV/0!	#DIV/0!
	1177	#DIV/0!	#DIV/0!
	1178	#DIV/0!	#DIV/0!
	1179	#DIV/0!	#DIV/0!
	1180	#DIV/0!	#DIV/0!
	1181	#DIV/0!	#DIV/0!
	1182	#DIV/0!	#DIV/0!
	1183	#DIV/0!	#DIV/0!
	1184	#DIV/0!	#DIV/0!
	1185	#DIV/0!	#DIV/0!
	1186	#DIV/0!	#DIV/0!
	1187	#DIV/0!	#DIV/0!
	1188	#DIV/0!	#DIV/0!
	1189	#DIV/0!	#DIV/0!
	1190	#DIV/0!	#DIV/0!
	1191	#DIV/0!	#DIV/0!
	1192	#DIV/0!	#DIV/0!
	1193	#DIV/0!	#DIV/0!
	1194	#DIV/0!	#DIV/0!
	1195	#DIV/0!	#DIV/0!
	1196	#DIV/0!	#DIV/0!
	1197	#DIV/0!	#DIV/0!
	1198	#DIV/0!	#DIV/0!
	1199	#DIV/0!	#DIV/0!
	1200	#DIV/0!	#DIV/0!
	1201	#DIV/0!	#DIV/0!
	1202	#DIV/0!	#DIV/0!
	1203	#DIV/0!	#DIV/0!
	1204	#DIV/0!	#DIV/0!
	1205	#DIV/0!	#DIV/0!
	1206	#DIV/0!	#DIV/0!
	1207	#DIV/0!	#DIV/0!
	1208	#DIV/0!	#DIV/0!
	1209	#DIV/0!	#DIV/0!
	1210	#DIV/0!	#DIV/0!
	1211	#DIV/0!	#DIV/0!
	1212	#DIV/0!	#DIV/0!
	1213	#DIV/0!	#DIV/0!
	1214	#DIV/0!	#DIV/0!
	1215	#DIV/0!	#DIV/0!
	1216	#DIV/0!	#DIV/0!
	1217	#DIV/0!	#DIV/0!
	1218	#DIV/0!	#DIV/0!
	1219	#DIV/0!	#DIV/0!
	1220	#DIV/0!	#DIV/0!
	1221	#DIV/0!	#DIV/0!
	1222	#DIV/0!	#DIV/0!
	1223	#DIV/0!	#DIV/0!
	1224	#DIV/0!	#DIV/0!
	1225	#DIV/0!	#DIV/0!
	1226	#DIV/0!	#DIV/0!
	1227	#DIV/0!	#DIV/0!
	1228	#DIV/0!	#DIV/0!
	1229	#DIV/0!	#DIV/0!
	1230	#DIV/0!	#DIV/0!
	1231	#DIV/0!	#DIV/0!
	1232	#DIV/0!	#DIV/0!
	1233	#DIV/0!	#DIV/0!
	1234	#DIV/0!	#DIV/0!
	1235	#DIV/0!	#DIV/0!
	1236	#DIV/0!	#DIV/0!
	1237	#DIV/0!	#DIV/0!
	1238	#DIV/0!	#DIV/0!
	1239	#DIV/0!	#DIV/0!
	1240	#DIV/0!	#DIV/0!
	1241	#DIV/0!	#DIV/0!
	1242	#DIV/0!	#DIV/0!
	1243	#DIV/0!	#DIV/0!
	1244	#DIV/0!	#DIV/0!
	1245	#DIV/0!	#DIV/0!
	1246	#DIV/0!	#DIV/0!
	1247	#DIV/0!	#DIV/0!
	1248	#DIV/0!	#DIV/0!
	1249	#DIV/0!	#DIV/0!
	1250	#DIV/0!	#DIV/0!
	1251	#DIV/0!	#DIV/0!
	1252	#DIV/0!	#DIV/0!
	1253	#DIV/0!	#DIV/0!
	1254	#DIV/0!	#DIV/0!
	1255	#DIV/0!	#DIV/0!
	1256	#DIV/0!	#DIV/0!
	1257	#DIV/0!	#DIV/0!
	1258	#DIV/0!	#DIV/0!
	1259	#DIV/0!	#DIV/0!
	1260	#DIV/0!	#DIV/0!
	1261	#DIV/0!	#DIV/0!
	1262	#DIV/0!	#DIV/0!
	1263	#DIV/0!	#DIV/0!
	1264	#DIV/0!	#DIV/0!
	1265	#DIV/0!	#DIV/0!
	1266	#DIV/0!	#DIV/0!
	1267	#DIV/0!	#DIV/0!
	1268	#DIV/0!	#DIV/0!
	1269	#DIV/0!	#DIV/0!
	1270	#DIV/0!	#DIV/0!
	1271	#DIV/0!	#DIV/0!
	1272	#DIV/0!	#DIV/0!
	1273	#DIV/0!	#DIV/0!
	1274	#DIV/0!	#DIV/0!
	1275	#DIV/0!	#DIV/0!
	1276	#DIV/0!	#DIV/0!
	1277	#DIV/0!	#DIV/0!
	1278	#DIV/0!	#DIV/0!
	1279	#DIV/0!	#DIV/0!
	1280	#DIV/0!	#DIV/0!
	1281	#DIV/0!	#DIV/0!
	1282	#DIV/0!	#DIV/0!
	1283	#DIV/0!	#DIV/0!
	1284	#DIV/0!	#DIV/0!
	1285	#DIV/0!	#DIV/0!
	1286	#DIV/0!	#DIV/0!
	1287	#DIV/0!	#DIV/0!
	1288	#DIV/0!	#DIV/0!
	1289	#DIV/0!	#DIV/0!
	1290	#DIV/0!	#DIV/0!
	1291	#DIV/0!	#DIV/0!
	1292	#DIV/0!	#DIV/0!
	1293	#DIV/0!	#DIV/0!
	1294	#DIV/0!	#DIV/0!
	1295	#DIV/0!	#DIV/0!
	1296	#DIV/0!	#DIV/0!
	1297	#DIV/0!	#DIV/0!
	1298	#DIV/0!	#DIV/0!
	1299	#DIV/0!	#DIV/0!
	1300	#DIV/0!	#DIV/0!
	1301	#DIV/0!	#DIV/0!
	1302	#DIV/0!	#DIV/0!
	1303	#DIV/0!	#DIV/0!
	1304	#DIV/0!	#DIV/0!
	1305	#DIV/0!	#DIV/0!
	1306	#DIV/0!	#DIV/0!
	1307	#DIV/0!	#DIV/0!
	1308	#DIV/0!	#DIV/0!
	1309	#DIV/0!	#DIV/0!
	1310	#DIV/0!	#DIV/0!
	1311	#DIV/0!	#DIV/0!
	1312	#DIV/0!	#DIV/0!
	1313	#DIV/0!	#DIV/0!
	1314	#DIV/0!	#DIV/0!
	1315	#DIV/0!	#DIV/0!
	1316	#DIV/0!	#DIV/0!
	1317	#DIV/0!	#DIV/0!
	1318	#DIV/0!	#DIV/0!
	1319	#DIV/0!	#DIV/0!
	1320	#DIV/0!	#DIV/0!
	1321	#DIV/0!	#DIV/0!
	1322	#DIV/0!	#DIV/0!
	1323	#DIV/0!	#DIV/0!
	1324	#DIV/0!	#DIV/0!
	1325	#DIV/0!	#DIV/0!
	1326	#DIV/0!	#DIV/0!
	1327	#DIV/0!	#DIV/0!
	1328	#DIV/0!	#DIV/0!
	1329	#DIV/0!	#DIV/0!
	1330	#DIV/0!	#DIV/0!
	1331	#DIV/0!	#DIV/0!
	1332	#DIV/0!	#DIV/0!
	1333	#DIV/0!	#DIV/0!
	1334	#DIV/0!	#DIV/0!
	1335	#DIV/0!	#DIV/0!
	1336	#DIV/0!	#DIV/0!
	1337	#DIV/0!	#DIV/0!
	1338	#DIV/0!	#DIV/0!
	1339	#DIV/0!	#DIV/0!
	1340	#DIV/0!	#DIV/0!
	1341	#DIV/0!	#DIV/0!
	1342	#DIV/0!	#DIV/0!
	1343	#DIV/0!	#DIV/0!
	1344	#DIV/0!	#DIV/0!
	1345	#DIV/0!	#DIV/0!
	1346	#DIV/0!	#DIV/0!
	1347	#DIV/0!	#DIV/0!
	1348	#DIV/0!	#DIV/0!
	1349	#DIV/0!	#DIV/0!
	1350	#DIV/0!	#DIV/0!
	1351	#DIV/0!	#DIV/0!
	1352	#DIV/0!	#DIV/0!
	1353	#DIV/0!	#DIV/0!
	1354	#DIV/0!	#DIV/0!
	1355	#DIV/0!	#DIV/0!
	1356	#DIV/0!	#DIV/0!
	1357	#DIV/0!	#DIV/0!
	1358	#DIV/0!	#DIV/0!
	1359	#DIV/0!	#DIV/0!
	1360	#DIV/0!	#DIV/0!
	1361	#DIV/0!	#DIV/0!
	1362	#DIV/0!	#DIV/0!
	1363	#DIV/0!	#DIV/0!
	1364	#DIV/0!	#DIV/0!
	1365	#DIV/0!	#DIV/0!
	1366	#DIV/0!	#DIV/0!
	1367	#DIV/0!	#DIV/0!
	1368	#DIV/0!	#DIV/0!
	1369	#DIV/0!	#DIV/0!
	1370	#DIV/0!	#DIV/0!
	1371	#DIV/0!	#DIV/0!
	1372	#DIV/0!	#DIV/0!
	1373	#DIV/0!	#DIV/0!
	1374	#DIV/0!	#DIV/0!
	1375	#DIV/0!	#DIV/0!
	1376	#DIV/0!	#DIV/0!
	1377	#DIV/0!	#DIV/0!
	1378	#DIV/0!	#DIV/0!
	1379	#DIV/0!	#DIV/0!
	1380	#DIV/0!	#DIV/0!
	1381	#DIV/0!	#DIV/0!
	1382	#DIV/0!	#DIV/0!
	1383	#DIV/0!	#DIV/0!
	1384	#DIV/0!	#DIV/0!
	1385	#DIV/0!	#DIV/0!
	1386	#DIV/0!	#DIV/0!
	1387	#DIV/0!	#DIV/0!
	1388	#DIV/0!	#DIV/0!
	1389	#DIV/0!	#DIV/0!
	1390	#DIV/0!	#DIV/0!
	1391	#DIV/0!	#DIV/0!
	1392	#DIV/0!	#DIV/0!
	1393	#DIV/0!	#DIV/0!
	1394	#DIV/0!	#DIV/0!
	1395	#DIV/0!	#DIV/0!
	1396	#DIV/0!	#DIV/0!
	1397	#DIV/0!	#DIV/0!
	1398	#DIV/0!	#DIV/0!
	1399	#DIV/0!	#DIV/0!
	1400	#DIV/0!	#DIV/0!
	1401	#DIV/0!	#DIV/0!
	1402	#DIV/0!	#DIV/0!
	1403	#DIV/0!	#DIV/0!
	1404	#DIV/0!	#DIV/0!
	1405	#DIV/0!	#DIV/0!
	1406	#DIV/0!	#DIV/0!
	1407	#DIV/0!	#DIV/0!
	1408	#DIV/0!	#DIV/0!
	1409	#DIV/0!	#DIV/0!
	1410	#DIV/0!	#DIV/0!
	1411	#DIV/0!	#DIV/0!
	1412	#DIV/0!	#DIV/0!
	1413	#DIV/0!	#DIV/0!
	1414	#DIV/0!	#DIV/0!
	1415	#DIV/0!	#DIV/0!
	1416	#DIV/0!	#DIV/0!
	1417	#DIV/0!	#DIV/0!
	1418	#DIV/0!	#DIV/0!
	1419	#DIV/0!	#DIV/0!
	1420	#DIV/0!	#DIV/0!
	1421	#DIV/0!	#DIV/0!
	1422	#DIV/0!	#DIV/0!
	1423	#DIV/0!	#DIV/0!
	1424	#DIV/0!	#DIV/0!
	1425	#DIV/0!	#DIV/0!
	1426	#DIV/0!	#DIV/0!
	1427	#DIV/0!	#DIV/0!
	1428	#DIV/0!	#DIV/0!
	1429	#DIV/0!	#DIV/0!
	1430	#DIV/0!	#DIV/0!
	1431	#DIV/0!	#DIV/0!
	1432	#DIV/0!	#DIV/0!
	1433	#DIV/0!	#DIV/0!
	1434	#DIV/0!	#DIV/0!
	1435	#DIV/0!	#DIV/0!
	1436	#DIV/0!	#DIV/0!
	1437	#DIV/0!	#DIV/0!
	1438	#DIV/0!	#DIV/0!
	1439	#DIV/0!	#DIV/0!
	1440	#DIV/0!	#DIV/0!
	1441	#DIV/0!	#DIV/0!
	1442	#DIV/0!	#DIV/0!
	1443	#DIV/0!	#DIV/0!
	1444	#DIV/0!	#DIV/0!
	1445	#DIV/0!	#DIV/0!
	1446	#DIV/0!	#DIV/0!
	1447	#DIV/0!	#DIV/0!
	1448	#DIV/0!	#DIV/0!
	1449	#DIV/0!	#DIV/0!
	1450	#DIV/0!	#DIV/0!
	1451	#DIV/0!	#DIV/0!
	1452	#DIV/0!	#DIV/0!
	1453	#DIV/0!	#DIV/0!
	1454	#DIV/0!	#DIV/0!
	1455	#DIV/0!	#DIV/0!
	1456	#DIV/0!	#DIV/0!
	1457	#DIV/0!	#DIV/0!
	1458	#DIV/0!	#DIV/0!
	1459	#DIV/0!	#DIV/0!
	1460	#DIV/0!	#DIV/0!
	1461	#DIV/0!	#DIV/0!
	1462	#DIV/0!	#DIV/0!
	1463	#DIV/0!	#DIV/0!
	1464	#DIV/0!	#DIV/0!
	1465	#DIV/0!	#DIV/0!
	1466	#DIV/0!	#DIV/0!
	1467	#DIV/0!	#DIV/0!
	1468	#DIV/0!	#DIV/0!
	1469	#DIV/0!	#DIV/0!
	1470	#DIV/0!	#DIV/0!
	1471	#DIV/0!	#DIV/0!
	1472	#DIV/0!	#DIV/0!
	1473	#DIV/0!	#DIV/0!
	1474	#DIV/0!	#DIV/0!
	1475	#DIV/0!	#DIV/0!
	1476	#DIV/0!	#DIV/0!
	1477	#DIV/0!	#DIV/0!
	1478	#DIV/0!	#DIV/0!
	1479	#DIV/0!	#DIV/0!
	1480	#DIV/0!	#DIV/0!
	1481	#DIV/0!	#DIV/0!
	1482	#DIV/0!	#DIV/0!
	1483	#DIV/0!	#DIV/0!
	1484	#DIV/0!	#DIV/0!
	1485	#DIV/0!	#DIV/0!
	1486	#DIV/0!	#DIV/0!
	1487	#DIV/0!	#DIV/0!
	1488	#DIV/0!	#DIV/0!
	1489	#DIV/0!	#DIV/0!
	1490	#DIV/0!	#DIV/0!
	1491	#DIV/0!	#DIV/0!
	1492	#DIV/0!	#DIV/0!
	1493	#DIV/0!	#DIV/0!
	1494	#DIV/0!	#DIV/0!
	1495	#DIV/0!	#DIV/0!
	1496	#DIV/0!	#DIV/0!
	1497	#DIV/0!	#DIV/0!
	1498	#DIV/0!	#DIV/0!
	1499	#DIV/0!	#DIV/0!
	1500	#DIV/0!	#DIV/0!
	1501	#DIV/0!	#DIV/0!
	1502	#DIV/0!	#DIV/0!
	1503	#DIV/0!	#DIV/0!
	1504	#DIV/0!	#DIV/0!
	1505	#DIV/0!	#DIV/0!
	1506	#DIV/0!	#DIV/0!
	1507	#DIV/0!	#DIV/0!
	1508	#DIV/0!	#DIV/0!
	1509	#DIV/0!	#DIV/0!
	1510	#DIV/0!	#DIV/0!
	1511	#DIV/0!	#DIV/0!
	1512	#DIV/0!	#DIV/0!
	1513	#DIV/0!	#DIV/0!
	1514	#DIV/0!	#DIV/0!
	1515	#DIV/0!	#DIV/0!
	1516	#DIV/0!	#DIV/0!
	1517	#DIV/0!	#DIV/0!
	1518	#DIV/0!	#DIV/0!
	1519	#DIV/0!	#DIV/0!
	1520	#DIV/0!	#DIV/0!
	1521	#DIV/0!	#DIV/0!
	1522	#DIV/0!	#DIV/0!
	1523	#DIV/0!	#DIV/0!
	1524	#DIV/0!	#DIV/0!
	1525	#DIV/0!	#DIV/0!
	1526	#DIV/0!	#DIV/0!
	1527	#DIV/0!	#DIV/0!
	1528	#DIV/0!	#DIV/0!
	1529	#DIV/0!	#DIV/0!
	1530	#DIV/0!	#DIV/0!
	1531	#DIV/0!	#DIV/0!
	1532	#DIV/0!	#DIV/0!
	1533	#DIV/0!	#DIV/0!
	1534	#DIV/0!	#DIV/0!
	1535	#DIV/0!	#DIV/0!
	1536	#DIV/0!	#DIV/0!
	1537	#DIV/0!	#DIV/0!
	1538	#DIV/0!	#DIV/0!
	1539	#DIV/0!	#DIV/0!
	1540	#DIV/0!	#DIV/0!
	1541	#DIV/0!	#DIV/0!
	1542	#DIV/0!	#DIV/0!
	1543	#DIV/0!	#DIV/0!
	1544	#DIV/0!	#DIV/0!
	1545	#DIV/0!	#DIV/0!
	1546	#DIV/0!	#DIV/0!
	1547	#DIV/0!	#DIV/0!
	1548	#DIV/0!	#DIV/0!
	1549	#DIV/0!	#DIV/0!
	1550	#DIV/0!	#DIV/0!
	1551	#DIV/0!	#DIV/0!
	1552	#DIV/0!	#DIV/0!
	1553	#DIV/0!	#DIV/0!
	1554	#DIV/0!	#DIV/0!
	1555	#DIV/0!	#DIV/0!
	1556	#DIV/0!	#DIV/0!
	1557	#DIV/0!	#DIV/0!
	1558	#DIV/0!	#DIV/0!
	1559	#DIV/0!	#DIV/0!
	1560	#DIV/0!	#DIV/0!
	1561	#DIV/0!	#DIV/0!
	1562	#DIV/0!	#DIV/0!
	1563	#DIV/0!	#DIV/0!
	1564	#DIV/0!	#DIV/0!
	1565	#DIV/0!	#DIV/0!
	1566	#DIV/0!	#DIV/0!
	1567	#DIV/0!	#DIV/0!
	1568	#DIV/0!	#DIV/0!
	1569	#DIV/0!	#DIV/0!
	1570	#DIV/0!	#DIV/0!
	1571	#DIV/0!	#DIV/0!
	1572	#DIV/0!	#DIV/0!
	1573	#DIV/0!	#DIV/0!
	1574	#DIV/0!	#DIV/0!
	1575	#DIV/0!	#DIV/0!
	1576	#DIV/0!	#DIV/0!
	1577	#DIV/0!	#DIV/0!
	1578	#DIV/0!	#DIV/0!
	1579	#DIV/0!	#DIV/0!
	1580	#DIV/0!	#DIV/0!
	1581	#DIV/0!	#DIV/0!
	1582	#DIV/0!	#DIV/0!
	1583	#DIV/0!	#DIV/0!
	1584	#DIV/0!	#DIV/0!
	1585	#DIV/0!	#DIV/0!
	1586	#DIV/0!	#DIV/0!
	1587	#DIV/0!	#DIV/0!
	1588	#DIV/0!	#DIV/0!
	1589	#DIV/0!	#DIV/0!
	1590	#DIV/0!	#DIV/0!
	1591	#DIV/0!	#DIV/0!
	1592	#DIV/0!	#DIV/0!
	1593	#DIV/0!	#DIV/0!
	1594	#DIV/0!	#DIV/0!
	1595	#DIV/0!	#DIV/0!
	1596	#DIV/0!	#DIV/0!
	1597	#DIV/0!	#DIV/0!
	1598	#DIV/0!	#DIV/0!
	1599	#DIV/0!	#DIV/0!
	1600	#DIV/0!	#DIV/0!
	1601	#DIV/0!	#DIV/0!
	1602	#DIV/0!	#DIV/0!
	1603	#DIV/0!	#DIV/0!
	1604	#DIV/0!	#DIV/0!
	1605	#DIV/0!	#DIV/0!
	1606	#DIV/0!	#DIV/0!
	1607	#DIV/0!	#DIV/0!
	1608	#DIV/0!	#DIV/0!
	1609	#DIV/0!	#DIV/0!
	1610	#DIV/0!	#DIV/0!
	1611	#DIV/0!	#DIV/0!
	1612	#DIV/0!	#DIV/0!
	1613	#DIV/0!	#DIV/0!
	1614	#DIV/0!	#DIV/0!
	1615	#DIV/0!	#DIV/0!
	1616	#DIV/0!	#DIV/0!
	1617	#DIV/0!	#DIV/0!
	1618	#DIV/0!	#DIV/0!
	1619	#DIV/0!	#DIV/0!
	1620	#DIV/0!	#DIV/0!
	1621	#DIV/0!	#DIV/0!
	1622	#DIV/0!	#DIV/0!
	1623	#DIV/0!	#DIV/0!
	1624	#DIV/0!	#DIV/0!
	1625	#DIV/0!	#DIV/0!
	1626	#DIV/0!	#DIV/0!
	1627	#DIV/0!	#DIV/0!
	1628	#DIV/0!	#DIV/0!
	1629	#DIV/0!	#DIV/0!
	1630	#DIV/0!	#DIV/0!
	1631	#DIV/0!	#DIV/0!
	1632	#DIV/0!	#DIV/0!
	1633	#DIV/0!	#DIV/0!
	1634	#DIV/0!	#DIV/0!
	1635	#DIV/0!	#DIV/0!
	1636	#DIV/0!	#DIV/0!
	1637	#DIV/0!	#DIV/0!
	1638	#DIV/0!	#DIV/0!
	1639	#DIV/0!	#DIV/0!
	1640	#DIV/0!	#DIV/0!
	1641	#DIV/0!	#DIV/0!
	1642	#DIV/0!	#DIV/0!
	1643	#DIV/0!	#DIV/0!
	1644	#DIV/0!	#DIV/0!
	1645	#DIV/0!	#DIV/0!
	1646	#DIV/0!	#DIV/0!
	1647	#DIV/0!	#DIV/0!
	1648	#DIV/0!	#DIV/0!
	1649	#DIV/0!	#DIV/0!
	1650	#DIV/0!	#DIV/0!
	1651	#DIV/0!	#DIV/0!
	1652	#DIV/0!	#DIV/0!
	1653	#DIV/0!	#DIV/0!
	1654	#DIV/0!	#DIV/0!
	1655	#DIV/0!	#DIV/0!
	1656	#DIV/0!	#DIV/0!
	1657	#DIV/0!	#DIV/0!
	1658	#DIV/0!	#DIV/0!
	1659	#DIV/0!	#DIV/0!
	1660	#DIV/0!	#DIV/0!
	1661	#DIV/0!	#DIV/0!
	1662	#DIV/0!	#DIV/0!
	1663	#DIV/0!	#DIV/0!
	1664	#DIV/0!	#DIV/0!
	1665	#DIV/0!	#DIV/0!
	1666	#DIV/0!	#DIV/0!
	1667	#DIV/0!	#DIV/0!
	1668	#DIV/0!	#DIV/0!
	1669	#DIV/0!	#DIV/0!
	1670	#DIV/0!	#DIV/0!
	1671	#DIV/0!	#DIV/0!
	1672	#DIV/0!	#DIV/0!
	1673	#DIV/0!	#DIV/0!
	1674	#DIV/0!	#DIV/0!
	1675	#DIV/0!	#DIV/0!
	1676	#DIV/0!	#DIV/0!
	1677	#DIV/0!	#DIV/0!
	1678	#DIV/0!	#DIV/0!
	1679	#DIV/0!	#DIV/0!
	1680	#DIV/0!	#DIV/0!
	1681	#DIV/0!	#DIV/0!
	1682	#DIV/0!	#DIV/0!
	1683	#DIV/0!	#DIV/0!
	1684	#DIV/0!	#DIV/0!
	1685	#DIV/0!	#DIV/0!
	1686	#DIV/0!	#DIV/0!
	1687	#DIV/0!	#DIV/0!
	1688	#DIV/0!	#DIV/0!
	1689	#DIV/0!	#DIV/0!
	1690	#DIV/0!	#DIV/0!
	1691	#DIV/0!	#DIV/0!
	1692	#DIV/0!	#DIV/0!
	1693	#DIV/0!	#DIV/0!
	1694	#DIV/0!	#DIV/0!
	1695	#DIV/0!	#DIV/0!
	1696	#DIV/0!	#DIV/0!
	1697	#DIV/0!	#DIV/0!
	1698	#DIV/0!	#DIV/0!
	1699	#DIV/0!	#DIV/0!
	1700	#DIV/0!	#DIV/0!
	1701	#DIV/0!	#DIV/0!
	1702	#DIV/0!	#DIV/0!
	1703	#DIV/0!	#DIV/0!
	1704	#DIV/0!	#DIV/0!
	1705	#DIV/0!	#DIV/0!
	1706	#DIV/0!	#DIV/0!
	1707	#DIV/0!	#DIV/0!
	1708	#DIV/0!	#DIV/0!
	1709	#DIV/0!	#DIV/0!
	1710	#DIV/0!	#DIV/0!
	1711	#DIV/0!	#DIV/0!
	1712	#DIV/0!	#DIV/0!
	1713	#DIV/0!	#DIV/0!
	1714	#DIV/0!	#DIV/0!
	1715	#DIV/0!	#DIV/0!
	1716	#DIV/0!	#DIV/0!
	1717	#DIV/0!	#DIV/0!
	1718	#DIV/0!	#DIV/0!
	1719	#DIV/0!	#DIV/0!
	1720	#DIV/0!	#DIV/0!
	1721	#DIV/0!	#DIV/0!
	1722	#DIV/0!	#DIV/0!
	1723	#DIV/0!	#DIV/0!
	1724	#DIV/0!	#DIV/0!
	1725	#DIV/0!	#DIV/0!
	1726	#DIV/0!	#DIV/0!
	1727	#DIV/0!	#DIV/0!
	1728	#DIV/0!	#DIV/0!
	1729	#DIV/0!	#DIV/0!
	1730	#DIV/0!	#DIV/0!
	1731	#DIV/0!	#DIV/0!
	1732	#DIV/0!	#DIV/0!
	1733	#DIV/0!	#DIV/0!
	1734	#DIV/0!	#DIV/0!
	1735	#DIV/0!	#DIV/0!
	1736	#DIV/0!	#DIV/0!
	1737	#DIV/0!	#DIV/0!
	1738	#DIV/0!	#DIV/0!
	1739	#DIV/0!	#DIV/0!
	1740	#DIV/0!	#DIV/0!
	1741	#DIV/0!	#DIV/0!
	1742	#DIV/0!	#DIV/0!
	1743	#DIV/0!	#DIV/0!
	1744	#DIV/0!	#DIV/0!
	1745	#DIV/0!	#DIV/0!
	1746	#DIV/0!	#DIV/0!
	1747	#DIV/0!	#DIV/0!
	1748	#DIV/0!	#DIV/0!
	1749	#DIV/0!	#DIV/0!
	1750	#DIV/0!	#DIV/0!
	1751	#DIV/0!	#DIV/0!
	1752	#DIV/0!	#DIV/0!
	1753	#DIV/0!	#DIV/0!
	1754	#DIV/0!	#DIV/0!
	1755	#DIV/0!	#DIV/0!
	1756	#DIV/0!	#DIV/0!
	1757	#DIV/0!	#DIV/0!
	1758	#DIV/0!	#DIV/0!
	1759	#DIV/0!	#DIV/0!
	1760	#DIV/0!	#DIV/0!
	1761	#DIV/0!	#DIV/0!
	1762	#DIV/0!	#DIV/0!
	1763	#DIV/0!	#DIV/0!
	1764	#DIV/0!	#DIV/0!
	1765	#DIV/0!	#DIV/0!
	1766	#DIV/0!	#DIV/0!
	1767	#DIV/0!	#DIV/0!
	1768	#DIV/0!	#DIV/0!
	1769	#DIV/0!	#DIV/0!
	1770	#DIV/0!	#DIV/0!
	1771	#DIV/0!	#DIV/0!
	1772	#DIV/0!	#DIV/0!
	1773	#DIV/0!	#DIV/0!
	1774	#DIV/0!	#DIV/0!
	1775	#DIV/0!	#DIV/0!
	1776	#DIV/0!	#DIV/0!
	1777	#DIV/0!	#DIV/0!
	1778	#DIV/0!	#DIV/0!
	1779	#DIV/0!	#DIV/0!
	1780	#DIV/0!	#DIV/0!
	1781	#DIV/0!	#DIV/0!
	1782	#DIV/0!	#DIV/0!
	1783	#DIV/0!	#DIV/0!
	1784	#DIV/0!	#DIV/0!
	1785	#DIV/0!	#DIV/0!
	1786	#DIV/0!	#DIV/0!
	1787	#DIV/0!	#DIV/0!
	1788	#DIV/0!	#DIV/0!
	1789	#DIV/0!	#DIV/0!
	1790	#DIV/0!	#DIV/0!
	1791	#DIV/0!	#DIV/0!
	1792	#DIV/0!	#DIV/0!
	1793	#DIV/0!	#DIV/0!
	1794	#DIV/0!	#DIV/0!
	1795	#DIV/0!	#DIV/0!
	1796	#DIV/0!	#DIV/0!
	1797	#DIV/0!	#DIV/0!
	1798	#DIV/0!	#DIV/0!
	1799	#DIV/0!	#DIV/0!
	1800	#DIV/0!	#DIV/0!
	1801	#DIV/0!	#DIV/0!
	1802	#DIV/0!	#DIV/0!
	1803	#DIV/0!	#DIV/0!
	1804	#DIV/0!	#DIV/0!
	1805	#DIV/0!	#DIV/0!
	1806	#DIV/0!	#DIV/0!
	1807	#DIV/0!	#DIV/0!
	1808	#DIV/0!	#DIV/0!
	1809	#DIV/0!	#DIV/0!
	1810	#DIV/0!	#DIV/0!
	1811	#DIV/0!	#DIV/0!
	1812	#DIV/0!	#DIV/0!
	1813	#DIV/0!	#DIV/0!
	1814	#DIV/0!	#DIV/0!
	1815	#DIV/0!	#DIV/0!
	1816	#DIV/0!	#DIV/0!
	1817	#DIV/0!	#DIV/0!
	1818	#DIV/0!	#DIV/0!
	1819	#DIV/0!	#DIV/0!
	1820	#DIV/0!	#DIV/0!
	1821	#DIV/0!	#DIV/0!
	1822	#DIV/0!	#DIV/0!
	1823	#DIV/0!	#DIV/0!
	1824	#DIV/0!	#DIV/0!
	1825	#DIV/0!	#DIV/0!
	1826	#DIV/0!	#DIV/0!
	1827	#DIV/0!	#DIV/0!
	1828	#DIV/0!	#DIV/0!
	1829	#DIV/0!	#DIV/0!
	1830	#DIV/0!	#DIV/0!
	1831	#DIV/0!	#DIV/0!
	1832	#DIV/0!	#DIV/0!
	1833	#DIV/0!	#DIV/0!
	1834	#DIV/0!	#DIV/0!
	1835	#DIV/0!	#DIV/0!
	1836	#DIV/0!	#DIV/0!
	1837	#DIV/0!	#DIV/0!
	1838	#DIV/0!	#DIV/0!
	1839	#DIV/0!	#DIV/0!
	1840	#DIV/0!	#DIV/0!
	1841	#DIV/0!	#DIV/0!
	1842	#DIV/0!	#DIV/0!
	1843	#DIV/0!	#DIV/0!
	1844	#DIV/0!	#DIV/0!
	1845	#DIV/0!	#DIV/0!
	1846	#DIV/0!	#DIV/0!
	1847	#DIV/0!	#DIV/0!
	1848	#DIV/0!	#DIV/0!
	1849	#DIV/0!	#DIV/0!
	1850	#DIV/0!	#DIV/0!
	1851	#DIV/0!	#DIV/0!
	1852	#DIV/0!	#DIV/0!
	1853	#DIV/0!	#DIV/0!
	1854	#DIV/0!	#DIV/0!
	1855	#DIV/0!	#DIV/0!
	1856	#DIV/0!	#DIV/0!
	1857	#DIV/0!	#DIV/0!
	1858	#DIV/0!	#DIV/0!
	1859	#DIV/0!	#DIV/0!
	1860	#DIV/0!	#DIV/0!
	1861	#DIV/0!	#DIV/0!
	1862	#DIV/0!	#DIV/0!
	1863	#DIV/0!	#DIV/0!
	1864	#DIV/0!	#DIV/0!
	1865	#DIV/0!	#DIV/0!
	1866	#DIV/0!	#DIV/0!
	1867	#DIV/0!	#DIV/0!
	1868	#DIV/0!	#DIV/0!
	1869	#DIV/0!	#DIV/0!
	1870	#DIV/0!	#DIV/0!
	1871	#DIV/0!	#DIV/0!
	1872	#DIV/0!	#DIV/0!
	1873	#DIV/0!	#DIV/0!
	1874	#DIV/0!	#DIV/0!
	1875	#DIV/0!	#DIV/0!
	1876	#DIV/0!	#DIV/0!
	1877	#DIV/0!	#DIV/0!
	1878	#DIV/0!	#DIV/0!
	1879	#DIV/0!	#DIV/0!
	1880	#DIV/0!	#DIV/0!
	1881	#DIV/0!	#DIV/0!
	1882	#DIV/0!	#DIV/0!
	1883	#DIV/0!	#DIV/0!
	1884	#DIV/0!	#DIV/0!
	1885	#DIV/0!	#DIV/0!
	1886	#DIV/0!	#DIV/0!
	1887	#DIV/0!	#DIV/0!
	1888	#DIV/0!	#DIV/0!
	1889	#DIV/0!	#DIV/0!
	1890	#DIV/0!	#DIV/0!
	1891	#DIV/0!	#DIV/0!
	1892	#DIV/0!	#DIV/0!
	1893	#DIV/0!	#DIV/0!
	1894	#DIV/0!	#DIV/0!
	1895	#DIV/0!	#DIV/0!
	1896	#DIV/0!	#DIV/0!
	1897	#DIV/0!	#DIV/0!
	1898	#DIV/0!	#DIV/0!
	1899	#DIV/0!	#DIV/0!
	1900	#DIV/0!	#DIV/0!
	1901	#DIV/0!	#DIV/0!
	1902	#DIV/0!	#DIV/0!
	1903	#DIV/0!	#DIV/0!
	1904	#DIV/0!	#DIV/0!
	1905	#DIV/0!	#DIV/0!
	1906	#DIV/0!	#DIV/0!
	1907	#DIV/0!	#DIV/0!
	1908	#DIV/0!	#DIV/0!
	1909	#DIV/0!	#DIV/0!
	1910	#DIV/0!	#DIV/0!
	1911	#DIV/0!	#DIV/0!
	1912	#DIV/0!	#DIV/0!
	1913	#DIV/0!	#DIV/0!
	1914	#DIV/0!	#DIV/0!
	1915	#DIV/0!	#DIV/0!
	1916	#DIV/0!	#DIV/0!
	1917	#DIV/0!	#DIV/0!
	1918	#DIV/0!	#DIV/0!
	1919	#DIV/0!	#DIV/0!
	1920	#DIV/0!	#DIV/0!
	1921	#DIV/0!	#DIV/0!
	1922	#DIV/0!	#DIV/0!
	1923	#DIV/0!	#DIV/0!
	1924	#DIV/0!	#DIV/0!
	1925	#DIV/0!	#DIV/0!
	1926	#DIV/0!	#DIV/0!
	1927	#DIV/0!	#DIV/0!
	1928	#DIV/0!	#DIV/0!
	1929	#DIV/0!	#DIV/0!
	1930	#DIV/0!	#DIV/0!
	1931	#DIV/0!	#DIV/0!
	1932	#DIV/0!	#DIV/0!
	1933	#DIV/0!	#DIV/0!
	1934	#DIV/0!	#DIV/0!
	1935	#DIV/0!	#DIV/0!
	1936	#DIV/0!	#DIV/0!
	1937	#DIV/0!	#DIV/0!
	1938	#DIV/0!	#DIV/0!
	1939	#DIV/0!	#DIV/0!
	1940	#DIV/0!	#DIV/0!
	1941	#DIV/0!	#DIV/0!
	1942	#DIV/0!	#DIV/0!
	1943	#DIV/0!	#DIV/0!
	1944	#DIV/0!	#DIV/0!
	1945	#DIV/0!	#DIV/0!
	1946	#DIV/0!	#DIV/0!
	1947	#DIV/0!	#DIV/0!
	1948	#DIV/0!	#DIV/0!
	1949	#DIV/0!	#DIV/0!
	1950	#DIV/0!	#DIV/0!
	1951	#DIV/0!	#DIV/0!
	1952	#DIV/0!	#DIV/0!
	1953	#DIV/0!	#DIV/0!
	1954	#DIV/0!	#DIV/0!
	1955	#DIV/0!	#DIV/0!
	1956	#DIV/0!	#DIV/0!
	1957	#DIV/0!	#DIV/0!
	1958	#DIV/0!	#DIV/0!
	1959	#DIV/0!	#DIV/0!
	1960	#DIV/0!	#DIV/0!
	1961	#DIV/0!	#DIV/0!
	1962	#DIV/0!	#DIV/0!
	1963	#DIV/0!	#DIV/0!
	1964	#DIV/0!	#DIV/0!
	1965	#DIV/0!	#DIV/0!
	1966	#DIV/0!	#DIV/0!
	1967	#DIV/0!	#DIV/0!
	1968	#DIV/0!	#DIV/0!
	1969	#DIV/0!	#DIV/0!
	1970	#DIV/0!	#DIV/0!
	1971	#DIV/0!	#DIV/0!
	1972	#DIV/0!	#DIV/0!
	1973	#DIV/0!	#DIV/0!
	1974	#DIV/0!	#DIV/0!
	1975	#DIV/0!	#DIV/0!
	1976	#DIV/0!	#DIV/0!
	1977	#DIV/0!	#DIV/0!
	1978	#DIV/0!	#DIV/0!
	1979	#DIV/0!	#DIV/0!
	1980	#DIV/0!	#DIV/0!
	1981	#DIV/0!	#DIV/0!
	1982	#DIV/0!	#DIV/0!
	1983	#DIV/0!	#DIV/0!
	1984	#DIV/0!	#DIV/0!
	1985	#DIV/0!	#DIV/0!
	1986	#DIV/0!	#DIV/0!
	1987	#DIV/0!	#DIV/0!
	1988	#DIV/0!	#DIV/0!
	1989	#DIV/0!	#DIV/0!
	1990	#DIV/0!	#DIV/0!
	1991	#DIV/0!	#DIV/0!
	1992	#DIV/0!	#DIV/0!
	1993	#DIV/0!	#DIV/0!
	1994	#DIV/0!	#DIV/0!
	1995	#DIV/0!	#DIV/0!
	1996	#DIV/0!	#DIV/0!
	1997	#DIV/0!	#DIV/0!
	1998	#DIV/0!	#DIV/0!
	1999	#DIV/0!	#DIV/0!
[truncated: 98,001 more rows]

## Sheet: Samples per screening
coverage	probability to observe the variant in a frequency above the threshold
1	0.5		Guidelines
2	0.75		1) provide requirements in green boxes below
3	0.875		2) spread correction factor can be determined in first sheet
4	0.6875
5	0.8125		3) results are indicated in bold
6	0.890625
7	0.9375
8	0.855469		required power to detect variants:	0.999
9	0.910156		threshold for sequence error filtering:	0.25
10	0.945312
11	0.967285		required minimum coverage per SAC (MC):	38
12	0.927002
13	0.953857		spread correction factor (F, e.g. F90):	3.16
14	0.971313
15	0.982422		required average coverage per SAC (AC):	121
16	0.961594
17	0.975479		instrument read count specifications:	1100000
18	0.984558		read count correction:	0.8
19	0.990395
20	0.979305		expected number of reads:	880000
21	0.986698
22	0.99155		number of amplicons per sample:	111
23	0.994689
24	0.988672		number of samples in screening:	65
25	0.992683
26	0.995322
27	0.997038
28	0.99373
29	0.995935
30	0.997389
31	0.998337
32	0.9965
33	0.997724
34	0.998532
35	0.999061
36	0.998033
37	0.998718
38	0.999171
39	0.999467
40	0.998889
41	0.999275
42	0.99953
43	0.999697
44	0.99937
45	0.999588
46	0.999732
47	0.999827
48	0.999641
49	0.999765
50	0.999847
51	0.999901
52	0.999795
53	0.999866
54	0.999912
55	0.999943
56	0.999883
57	0.999923
58	0.99995
59	0.999967
60	0.999933
61	0.999956
62	0.999971
63	0.999981
64	0.999961
65	0.999975
66	0.999983
67	0.999989
68	0.999978
69	0.999985
70	0.99999
71	0.999994
72	0.999987
73	0.999992
74	0.999994
75	0.999996
76	0.999993
77	0.999995
78	0.999997
79	0.999998
80	0.999996
81	0.999997
82	0.999998
83	0.999999
84	0.999998
85	0.999998
86	0.999999
87	0.999999
88	0.999999
89	0.999999
90	0.999999
91	1
92	0.999999
93	0.999999
94	1
95	1
96	1
97	1
98	1
99	1
100	1
101	1
102	1
103	1
104	1
105	1
106	1
107	1
108	1
109	1
110	1
111	1
112	1
113	1
114	1
115	1
116	1
117	1
118	1
119	1
120	1
121	1
122	1
123	1
124	1
125	1
126	1
127	1
128	1
129	1
130	1
131	1
132	1
133	1
134	1
135	1
136	1
137	1
138	1
139	1
140	1
141	1
142	1
143	1
144	1
145	1
146	1
147	1
148	1
149	1
150	1
151	1
152	1
153	1
154	1
155	1
156	1
157	1
158	1
159	1
160	1
161	1
162	1
163	1
164	1
165	1
166	1
167	1
168	1
169	1
170	1
171	1
172	1
173	1
174	1
175	1
176	1
177	1
178	1
179	1
180	1
181	1
182	1
183	1
184	1
185	1
186	1
187	1
188	1
189	1
190	1
191	1
192	1
193	1
194	1
195	1
196	1
197	1
198	1
199	1
200	1
201	1
202	1
203	1
204	1
205	1
206	1
207	1
208	1
209	1
210	1
211	1
212	1
213	1
214	1
215	1
216	1
217	1
218	1
219	1
220	1
221	1
222	1
223	1
224	1
225	1
226	1
227	1
228	1
229	1
230	1
231	1
232	1
233	1
234	1
235	1
236	1
237	1
238	1
239	1
240	1
241	1
242	1
243	1
244	1
245	1
246	1
247	1
248	1
249	1
250	1
251	1
252	1
253	1
254	1
255	1
256	1
257	1
258	1
259	1
260	1
261	1
262	1
263	1
264	1
265	1
266	1
267	1
268	1
269	1
270	1
271	1
272	1
273	1
274	1
275	1
276	1
277	1
278	1
279	1
280	1
281	1
282	1
283	1
284	1
285	1
286	1
287	1
288	1
289	1
290	1
291	1
292	1
293	1
294	1
295	1
296	1
297	1
298	1
299	1
300	1
301	1
302	1
303	1
304	1
305	1
306	1
307	1
308	1
309	1
310	1
311	1
312	1
313	1
314	1
315	1
316	1
317	1
318	1
319	1
320	1
321	1
322	1
323	1
324	1
325	1
326	1
327	1
328	1
329	1
330	1
331	1
332	1
333	1
334	1
335	1
336	1
337	1
338	1
339	1
340	1
341	1
342	1
343	1
344	1
345	1
346	1
347	1
348	1
349	1
350	1
351	1
352	1
353	1
354	1
355	1
356	1
357	1
358	1
359	1
360	1
361	1
362	1
363	1
364	1
365	1
366	1
367	1
368	1
369	1
370	1
371	1
372	1
373	1
374	1
375	1
376	1
377	1
378	1
379	1
380	1
381	1
382	1
383	1
384	1
385	1
386	1
387	1
388	1
389	1
390	1
391	1
392	1
393	1
394	1
395	1
396	1
397	1
398	1
399	1
400	1
401	1
402	1
403	1
404	1
405	1
406	1
407	1
408	1
409	1
410	1
411	1
412	1
413	1
414	1
415	1
416	1
417	1
418	1
419	1
420	1
421	1
422	1
423	1
424	1
425	1
426	1
427	1
428	1
429	1
430	1
431	1
432	1
433	1
434	1
435	1
436	1
437	1
438	1
439	1
440	1
441	1
442	1
443	1
444	1
445	1
446	1
447	1
448	1
449	1
450	1
451	1
452	1
453	1
454	1
455	1
456	1
457	1
458	1
459	1
460	1
461	1
462	1
463	1
464	1
465	1
466	1
467	1
468	1
469	1
470	1
471	1
472	1
473	1
474	1
475	1
476	1
477	1
478	1
479	1
480	1
481	1
482	1
483	1
484	1
485	1
486	1
487	1
488	1
489	1
490	1
491	1
492	1
493	1
494	1
495	1
496	1
497	1
498	1
499	1
500	1
501	1
502	1
503	1
504	1
505	1
506	1
507	1
508	1
509	1
510	1
511	1
512	1
513	1
514	1
515	1
516	1
517	1
518	1
519	1
520	1
521	1
522	1
523	1
524	1
525	1
526	1
527	1
528	1
529	1
530	1
531	1
532	1
533	1
534	1
535	1
536	1
537	1
538	1
539	1
540	1
541	1
542	1
543	1
544	1
545	1
546	1
547	1
548	1
549	1
550	1
551	1
552	1
553	1
554	1
555	1
556	1
557	1
558	1
559	1
560	1
561	1
562	1
563	1
564	1
565	1
566	1
567	1
568	1
569	1
570	1
571	1
572	1
573	1
574	1
575	1
576	1
577	1
578	1
579	1
580	1
581	1
582	1
583	1
584	1
585	1
586	1
587	1
588	1
589	1
590	1
591	1
592	1
593	1
594	1
595	1
596	1
597	1
598	1
599	1
600	1
601	1
602	1
603	1
604	1
605	1
606	1
607	1
608	1
609	1
610	1
611	1
612	1
613	1
614	1
615	1
616	1
617	1
618	1
619	1
620	1
621	1
622	1
623	1
624	1
625	1
626	1
627	1
628	1
629	1
630	1
631	1
632	1
633	1
634	1
635	1
636	1
637	1
638	1
639	1
640	1
641	1
642	1
643	1
644	1
645	1
646	1
647	1
648	1
649	1
650	1
651	1
652	1
653	1
654	1
655	1
656	1
657	1
658	1
659	1
660	1
661	1
662	1
663	1
664	1
665	1
666	1
667	1
668	1
669	1
670	1
671	1
672	1
673	1
674	1
675	1
676	1
677	1
678	1
679	1
680	1
681	1
682	1
683	1
684	1
685	1
686	1
687	1
688	1
689	1
690	1
691	1
692	1
693	1
694	1
695	1
696	1
697	1
698	1
699	1
700	1
701	1
702	1
703	1
704	1
705	1
706	1
707	1
708	1
709	1
710	1
711	1
712	1
713	1
714	1
715	1
716	1
717	1
718	1
719	1
720	1
721	1
722	1
723	1
724	1
725	1
726	1
727	1
728	1
729	1
730	1
731	1
732	1
733	1
734	1
735	1
736	1
737	1
738	1
739	1
740	1
741	1
742	1
743	1
744	1
745	1
746	1
747	1
748	1
749	1
750	1
751	1
752	1
753	1
754	1
755	1
756	1
757	1
758	1
759	1
760	1
761	1
762	1
763	1
764	1
765	1
766	1
767	1
768	1
769	1
770	1
771	1
772	1
773	1
774	1
775	1
776	1
777	1
778	1
779	1
780	1
781	1
782	1
783	1
784	1
785	1
786	1
787	1
788	1
789	1
790	1
791	1
792	1
793	1
794	1
795	1
796	1
797	1
798	1
799	1
800	1
801	1
802	1
803	1
804	1
805	1
806	1
807	1
808	1
809	1
810	1
811	1
812	1
813	1
814	1
815	1
816	1
817	1
818	1
819	1
820	1
821	1
822	1
823	1
824	1
825	1
826	1
827	1
828	1
829	1
830	1
831	1
832	1
833	1
834	1
835	1
836	1
837	1
838	1
839	1
840	1
841	1
842	1
843	1
844	1
845	1
846	1
847	1
848	1
849	1
850	1
851	1
852	1
853	1
854	1
855	1
856	1
857	1
858	1
859	1
860	1
861	1
862	1
863	1
864	1
865	1
866	1
867	1
868	1
869	1
870	1
871	1
872	1
873	1
874	1
875	1
876	1
877	1
878	1
879	1
880	1
881	1
882	1
883	1
884	1
885	1
886	1
887	1
888	1
889	1
890	1
891	1
892	1
893	1
894	1
895	1
896	1
897	1
898	1
899	1
900	1
901	1
902	1
903	1
904	1
905	1
906	1
907	1
908	1
909	1
910	1
911	1
912	1
913	1
914	1
915	1
916	1
917	1
918	1
919	1
920	1
921	1
922	1
923	1
924	1
925	1
926	1
927	1
928	1
929	1
930	1
931	1
932	1
933	1
934	1
935	1
936	1
937	1
938	1
939	1
940	1
941	1
942	1
943	1
944	1
945	1
946	1
947	1
948	1
949	1
950	1
951	1
952	1
953	1
954	1
955	1
956	1
957	1
958	1
959	1
960	1
961	1
962	1
963	1
964	1
965	1
966	1
967	1
968	1
969	1
970	1
971	1
972	1
973	1
974	1
975	1
976	1
977	1
978	1
979	1
980	1
981	1
982	1
983	1
984	1
985	1
986	1
987	1
988	1
989	1
990	1
991	1
992	1
993	1
994	1
995	1
996	1
997	1
998	1
999	1
1000	1
